# Supplementary material for: Whole Genome Analysis of 132 Clinical Saccharomyces cerevisiae Strains Reveals Extensive Ploidy Variation
Source: G3 (Bethesda). 2016 Jun 13;6(8):2421–34. doi: 10.1534/g3.116.029397 (PMC4978896; doi:10.1534/g3.116.029397)
Supplement: Supplemental Material [file supp_g3.116.029397_TableS3.txt]

Table S3	ref|NC_001133|	ref|NC_001134|	ref|NC_001135|	ref|NC_001136|	ref|NC_001137|	ref|NC_001138|	ref|NC_001139|	ref|NC_001140|	ref|NC_001141|	ref|NC_001142|	ref|NC_001143|	ref|NC_001144|	ref|NC_001145|	ref|NC_001146|	ref|NC_001147|	ref|NC_001148|	ref|NC_001224|	ref|Sbay_1|	ref|Sbay_2|	ref|Sbay_3|	ref|Sbay_4|	ref|Sbay_5|	ref|Sbay_6|	ref|Sbay_7|	ref|Sbay_8|	ref|Sbay_9|	ref|Sbay_10|	ref|Sbay_11|	ref|Sbay_12|	ref|Sbay_13|	ref|Sbay_14|	ref|Sbay_15|	ref|Sbay_16|	ref|Skud_1|	ref|Skud_2|	ref|Skud_3|	ref|Skud_4|	ref|Skud_5|	ref|Skud_6|	ref|Skud_7|	ref|Skud_8|	ref|Skud_9|	ref|Skud_10|	ref|Skud_11|	ref|Skud_12|	ref|Skud_13|	ref|Skud_14|	ref|Skud_15|	ref|Skud_16| ref|Smik_1|
2-018_08-117.sorted.dedup.grouped.realign.coverage.windows.summary	0.014099260339946	0.0590025515444512	0.0212675058736635	0.10779872927975	0.0404040119000728	0.018280615881661	0.0772184005729021	0.039665941711683	0.0310126596726343	0.0521178957953204	0.0464339464116105	0.131492044965101	0.0646055316834468	0.0540179009849265	0.0761510568797673	0.0676085357938188	0.0653899955737667	2.00465441459286e-05	2.10749736242484e-05	2.61203053196879e-05	1.23587134494348e-05	1.20426386766794e-05	5.78805995274018e-06	1.09838356466234e-05	4.7062869241836e-05	0.000257007231776563	2.29272856934141e-05	1.0534401998276e-05	1.18181591458786e-05	2.73067721843854e-05	1.21964047823442e-05	2.16525456939831e-05	3.02136160028942e-05	2.19686204667385e-06	6.99256111378106e-06	1.32276817811392e-05	2.71012761234198e-05	2.74738267189348e-06	1.353046812501e-06	1.65042286746878e-05	6.10271096525795e-06	5.59357430427897e-05	7.05235904376181e-06	3.92720532214865e-06	1.33021919002422e-05	0.000170356234540485	0.000362360268907494	1.0036085915103e-05	7.74952697345805e-06
2-019_08-118.sorted.dedup.grouped.realign.coverage.windows.summary	0.0142059780361139	0.0592891896462369	0.0216975574800095	0.108098056042919	0.0420775390884416	0.0182259071531507	0.0779038571999244	0.0395192124712415	0.0315580888092283	0.0524832170898016	0.0468394085276214	0.122504523246353	0.0652626433187027	0.0546821797621012	0.0770623392060839	0.0679537106261585	0.0727066424519311	2.0385886796828e-05	4.33985511226846e-05	2.74171098234906e-05	2.58934489883452e-05	2.00092687012017e-05	2.06460053801155e-05	2.32303847259651e-05	5.32589934539153e-05	0.000162460670767294	4.09681039193679e-05	2.57276759117713e-05	1.64791424945298e-05	3.45415324600242e-05	2.23312376700784e-05	3.36030429458722e-05	4.406164342898e-05	1.61571454817377e-06	4.4376765060716e-06	1.06843421611151e-05	1.73763797223455e-05	1.95871966974825e-06	7.28408426327987e-07	1.42018635025175e-05	4.61567248230068e-06	3.59429642986175e-05	4.36357517691186e-06	3.00148579658381e-06	1.22668257008512e-05	0.000144454429747091	0.000210139528562989	6.52550055342807e-06	6.84405987569212e-06
2-020_08-119.sorted.dedup.grouped.realign.coverage.windows.summary	0.010000687469309	0.0457314825621574	0.0169181766751026	0.0757560611976289	0.0532148315731175	0.0131509593153907	0.0542344427043765	0.0283149640026469	0.0135453421761432	0.0359063145382456	0.0500226835379639	0.102332048602042	0.0582778655673129	0.0566270661743646	0.0276385191636375	0.0695867554761473	0.0315884815913521	2.02056689441003e-05	0.000181778266221446	2.93106956181931e-05	3.50812327144783e-05	1.61143395880524e-05	0.000720032950831278	5.03034779316632e-05	4.75852024184613e-05	0.000318045071016808	0.000132277526738445	1.84942344778217e-05	1.00918480881725e-05	5.21526084092086e-05	2.54068672136577e-05	4.55661492036078e-05	4.69509218559233e-05	0.00395755719281831	0.0190699043913654	0.0066657022835175	0.0358332223704493	0.00081718871730583	0.00615322849145689	0.0267177659559285	0.012109625417645	0.0195386201488668	0.0168958962885987	0.000208254474799198	0.0118517320190678	0.010530968968926	0.00174225640003455	0.0498343959613658	0.000350311348039961
2-021_08-120.sorted.dedup.grouped.realign.coverage.windows.summary	0.0148906967481021	0.0604251139758217	0.0235510106772799	0.107788404995652	0.0416777022379644	0.0188769919805916	0.0777312678694171	0.0408555146619426	0.0326450894776897	0.0543347420476482	0.0472821456562379	0.14583681711229	0.0658311870406905	0.0563501889976748	0.0769528280100284	0.0683926784577073	0.0285029411091194	1.33023907702098e-05	4.10986769232955e-05	2.43786176495545e-05	3.24089254645199e-05	2.02451798296144e-05	1.90476093752838e-05	2.95085866000882e-05	3.71168851449675e-05	0.000133797735788724	4.72581058591727e-05	2.62841584810112e-05	1.9858699060706e-05	4.03569111426102e-05	2.85397850313894e-05	2.81212419565401e-05	3.69817035307304e-05	1.38647809473882e-06	3.93759778905825e-06	9.18801702407233e-06	1.10025702305618e-05	1.8119535600618e-06	9.24607579428951e-07	1.23682511538795e-05	3.85787529861077e-06	5.8933984514492e-05	8.84919643967053e-06	3.59617755822882e-06	7.64209394843854e-06	0.000204886800450029	0.000179684961431724	5.9739874907059e-06	3.0719155286557e-06
2-022_08-121.sorted.dedup.grouped.realign.coverage.windows.summary	0.0146729257852145	0.061806802231512	0.023575981511618	0.113025489532479	0.0420045200224627	0.0183543350524458	0.0799277265980409	0.0424095138054106	0.0312099791622583	0.0538673704627612	0.0491372798615561	0.131907172184609	0.0682768353365039	0.0580410078345933	0.0806593182526543	0.0708293336224737	0.0297944310892919	1.48122244071087e-05	7.83959112823511e-06	2.78862198923631e-05	5.79389101460306e-06	8.15075936841106e-06	1.52503246422871e-06	4.92754933997455e-06	2.68442684188234e-05	0.000283877861250428	1.11127113100464e-05	7.67815334818342e-06	1.19476280732908e-06	2.40147940447878e-05	4.97129774601909e-06	1.8058232900667e-05	8.38860281535744e-06	1.74500684391746e-06	3.40621392414396e-06	1.30444190980694e-05	6.5899887696671e-06	7.99794803462168e-07	4.47959030906777e-07	6.47846114299017e-06	3.38341545902216e-06	5.29854814672691e-05	8.5549699932733e-06	6.1728384754114e-06	7.07430210982215e-06	0.000158520808865561	0.000450317131610051	4.07229881054042e-06	4.91460967058109e-06
2-023_08-122.sorted.dedup.grouped.realign.coverage.windows.summary	0.0177620170073718	0.0718077008664563	0.0279801587550469	0.0969824359975217	0.0377488151737399	0.022079932917624	0.101760072965617	0.0483820127008471	0.0382497468617527	0.0492233287876416	0.0428358354832728	0.0990292955919769	0.0787351511778201	0.0644527886086519	0.0910347795219311	0.0621984849776557	0.0303962482405213	1.32539303017876e-05	9.50028266495038e-06	2.07853301579092e-05	5.82100022928022e-06	7.75552118653529e-06	2.62432230601118e-06	5.74560930120056e-06	2.75648721870594e-05	0.000133545541119184	1.28856943401468e-05	5.52353942461216e-06	7.94220348463732e-06	1.55100166461579e-05	8.88176933662334e-06	1.31431517952215e-05	1.27128593553655e-05	2.06171109442348e-06	4.7480898786499e-06	1.13430010635234e-05	1.18117582626038e-05	2.59047331789378e-06	2.95409350842767e-07	1.18194512144486e-05	3.85468173773305e-06	5.80848636094591e-05	1.02285487729308e-05	2.77100125451992e-06	8.65200650819008e-06	0.000102412677866477	0.000179968402595286	5.83895045025157e-06	5.35685880130678e-06
2-024_08-123.sorted.dedup.grouped.realign.coverage.windows.summary	0.0173685393838886	0.0622674141107277	0.0239968083478114	0.113693366096581	0.0447711815961947	0.0202709637602381	0.0821568435809825	0.0428489342603045	0.0341917509437307	0.0562330706272088	0.0528785540021414	0.119341650966878	0.0705644186353737	0.0607776517561742	0.0797439497572392	0.0717419930136568	0.0212625348457526	1.16506287069726e-05	1.17458293872524e-05	3.47273754257124e-05	7.45212597826806e-06	8.78646278582651e-06	0.000139007756950411	1.02679279174538e-05	2.67137181621574e-05	0.00010044486320797	1.88181708334951e-05	6.15597126173093e-06	1.79802012092138e-05	1.03035645357404e-05	1.25624170405617e-05	1.00225443458234e-05	1.04873476671897e-05	6.28069942573392e-06	7.37117994530286e-06	1.3711952527577e-05	8.92290012440937e-06	6.91044938031225e-06	7.11663267182738e-06	1.49602523567007e-05	4.09362925203262e-06	1.43121749984322e-05	3.93631903702478e-06	2.02161444594224e-06	9.39941262035546e-06	0.000148140404028164	8.76085533011488e-05	7.10390530815361e-06	5.05225428394127e-06
2-025_08-124.sorted.dedup.grouped.realign.coverage.windows.summary	0.0157334726591564	0.0593662844672587	0.0227273774156515	0.109404939090777	0.0403319778984419	0.0179389342355309	0.0883639443571458	0.0413931635406909	0.0311147631692299	0.0516792340797945	0.0474175752611941	0.141167821853045	0.0651842789336276	0.0567004363347173	0.0766792773815405	0.0671800709133324	0.0327199551523742	1.40845098652042e-05	8.57180123354065e-06	3.34932648045536e-05	5.01372892699593e-06	8.82009449185847e-06	2.22386997871645e-06	1.09512284343357e-05	2.99962187928243e-05	0.000168666507820805	1.54785418938319e-05	5.54920474915122e-06	1.98431185671536e-05	1.55682864450312e-05	9.08693495742412e-06	1.37931392223108e-05	1.31661239579323e-05	2.42609436741867e-06	8.27564421458325e-06	1.41239974677318e-05	1.51560598065228e-05	7.84666525985103e-06	8.38214108200632e-07	1.11002043893264e-05	4.71577701701455e-06	5.4265538625123e-06	1.02446396678939e-05	2.66900295266454e-06	9.82044708922568e-06	0.000213816991529128	0.000218165414183234	5.7340785246216e-06	5.09988369614717e-06
2-026_08-125.sorted.dedup.grouped.realign.coverage.windows.summary	0.0149342378928636	0.0610681490577235	0.0241294611121591	0.113123645655473	0.0435038057721165	0.0213764707693157	0.0836315257416159	0.04145636224361	0.0323865996010509	0.0553532949188249	0.0506242171332653	0.115544563892526	0.0686821838569898	0.0582924734664847	0.0815501887358296	0.0712289566702045	0.0393414617946042	1.71801441713032e-05	1.53040536464772e-05	2.99031273206222e-05	4.06656401028668e-06	5.70924900373248e-06	0.000479172029167256	1.04576565779929e-05	2.29268197179684e-05	0.000245947506158288	1.10061255526066e-05	6.43328248883037e-06	1.01596051997289e-06	1.95284896196799e-05	1.73216845518487e-05	1.09482845317106e-05	6.47138951436184e-06	1.86724425104194e-06	4.88790650700958e-06	1.57361600967001e-05	8.97148258226567e-06	4.13733420055941e-07	6.56665707819051e-07	7.19610348205851e-06	2.72669377329631e-06	3.07680207036667e-05	6.36319278115642e-06	3.00705260399211e-06	8.52916889306113e-06	0.000113329613447988	0.000425326802091292	4.9818131056407e-06	3.72768367609613e-06
2-027_08-126.sorted.dedup.grouped.realign.coverage.windows.summary	0.0136108530153471	0.0546321372416636	0.0213936426178039	0.100327851470373	0.0398404176538415	0.017732781748582	0.0730338297774646	0.0378388987910111	0.0310446769197425	0.0507314996822836	0.0631633709507887	0.120091828009394	0.0606553065820666	0.0541120225717803	0.07235861569077	0.0646225357818321	0.0374562222871015	1.58594049494521e-05	1.07739320149432e-05	2.32935998049183e-05	6.24718936243864e-06	1.26737730304147e-05	4.26594916868359e-06	8.81561003643302e-06	3.54655429497987e-05	0.000174077279600643	0.000634817176050725	6.06068250734243e-06	3.10344245746952e-06	1.3147152717714e-05	1.78928038399713e-05	1.67642793099824e-05	1.86016879459938e-05	2.7833777273256e-06	0.00093412985743205	1.40259477298622e-05	1.78469674094816e-05	1.78604022253148e-06	0.000214784771575243	0.000491094677400274	3.01730157948017e-06	5.06816573058257e-05	7.7273899539437e-06	6.29855777591852e-06	0.00540171032270689	0.00779015188153343	0.00352756536822457	1.57527167060708e-05	7.89967170992241e-06
2-028_08-127.sorted.dedup.grouped.realign.coverage.windows.summary	0.016424686697863	0.0607466913462934	0.0240203745553279	0.113968954327234	0.0447507034408433	0.0192539269381964	0.0821675970058171	0.0433677687808691	0.0337546113000434	0.0569374009680219	0.049873667404076	0.126590792361412	0.0701990770012329	0.0603348016992048	0.0825028798739186	0.072153633230306	0.014982123507136	1.7369397488434e-05	1.1672841986222e-05	2.86661040302042e-05	6.61476849896186e-06	1.04970236220534e-05	0.00017748930795094	4.65981242842887e-06	3.50920146064266e-05	0.000216647694400117	1.55440343021239e-05	7.66257437993467e-06	6.06478894152817e-06	1.71244353292322e-05	1.53322605644913e-05	1.56206837519386e-05	1.14910958681046e-05	3.11971162751182e-06	6.86842286381275e-06	1.7420760521815e-05	1.35116385812626e-05	1.74476273392758e-06	5.02883606825866e-06	1.4210966035758e-05	4.17620971413373e-06	6.55558248049665e-05	7.59856813833679e-06	8.08375125365904e-07	1.09237318993727e-05	0.000117713799902622	0.000374618259465755	1.36198960516195e-05	4.71196566232345e-06
2-029_08-128.sorted.dedup.grouped.realign.coverage.windows.summary	0.0144491217563378	0.0613546963816166	0.0232773267917308	0.104520585304751	0.0423703894241138	0.021422856640164	0.0784372526997715	0.041404188237701	0.0348792348957657	0.0558716690629567	0.0454863925589093	0.14526570039009	0.0687045114938783	0.0585772423205938	0.0756991175562192	0.0689156760671179	0.0279671419236873	1.09844692811205e-05	1.10618994551219e-05	2.53003093549633e-05	5.29522480267762e-06	5.56935259611812e-06	0.000164043941301536	3.09158702807275e-06	2.29980105521954e-05	1.3740109263929e-05	1.94050007037747e-05	4.60834422685859e-06	1.58937920875653e-05	2.79373063292213e-06	5.72671069166939e-06	1.4490057965346e-05	7.40956810242601e-06	1.70908376001517e-06	4.86373891368584e-06	1.20122923973006e-05	7.77923473959407e-06	7.84917167095019e-07	1.07340700893901e-05	1.9654775458618e-05	3.76910105058515e-06	4.75939550985006e-05	2.24734835670245e-06	6.0320603294653e-07	8.58226057641523e-06	0.000167261664580805	2.47776556804537e-06	3.72101941027782e-06	3.53306390725825e-06
2-030_08-129.sorted.dedup.grouped.realign.coverage.windows.summary	0.0159386198305856	0.0603672059847329	0.02359400445829	0.11051424536802	0.0439166400555708	0.0206091936632357	0.0800103639059974	0.041588433755267	0.0492102649525441	0.0562544557756593	0.0479381486466758	0.12458060638903	0.0678064926793933	0.0598303726706705	0.0779737576604868	0.0708599782445473	0.0187216898054304	1.45236546528619e-05	4.96424055923293e-05	3.43033000662599e-05	3.18742056661764e-05	1.6505761166891e-05	0.000176643917356272	2.95305394528098e-05	4.33051873776886e-05	0.000324892023194408	4.89840045169248e-05	2.76329982145207e-05	2.16374927467479e-05	4.59422433232145e-05	2.54049620720639e-05	3.37959084118197e-05	3.83736511444816e-05	9.53516629517702e-07	5.50364621091756e-06	1.33949670950256e-05	1.68621434003669e-05	6.64959198829268e-06	2.31260141819678e-07	1.57688351925851e-05	2.70781464563489e-06	9.11406573843074e-06	1.97347740425971e-06	4.02289097449007e-06	1.33768459645099e-05	0.00013556676612104	0.000462435718363616	5.74785001739132e-06	7.4158569358146e-06
2-032_08-131.sorted.dedup.grouped.realign.coverage.windows.summary	0.0151664989955573	0.0626601195450615	0.022182748149885	0.111737584883944	0.0428133329016656	0.0248542850679532	0.0828298218396671	0.0414161038231746	0.0447635631777651	0.0573643122939557	0.0490580749770932	0.119812280251599	0.0680722664413475	0.057236698575703	0.0817857696004582	0.0700753523534876	0.023237794125672	1.05290346414054e-05	8.52879587047877e-06	1.49336008238499e-05	2.12483276844225e-06	5.30955636710193e-06	9.43715346047449e-07	2.78736976874496e-06	1.78969175215189e-05	0.00015378603439301	9.37317275904754e-06	6.0646970142068e-06	3.27395984012358e-06	1.04238032245848e-05	5.32976079913149e-06	5.95694004338247e-06	6.72723401450951e-06	9.0751573866115e-07	4.51905796394532e-06	6.53276635622498e-06	5.82897864052858e-06	2.6636176225639e-06	3.57786817190157e-07	1.47551283409221e-05	2.95237263031972e-06	6.81689118164069e-05	8.38904854894097e-06	1.04221195219156e-06	8.49848922243443e-06	0.000121959844689777	0.000279283338390629	4.09560674265909e-06	2.36812780413156e-06
2-033_08-132.sorted.dedup.grouped.realign.coverage.windows.summary	0.0158245420819759	0.0611832462580121	0.0241489228385091	0.112259218579316	0.0423054040021125	0.0190864472621579	0.107589177036891	0.0594521858881442	0.0322610722659551	0.0539841583511167	0.0501571857063245	0.119046126274499	0.0679333831525046	0.0604522147029489	0.0794154064667794	0.0691888546269013	0.00163057553630654	1.23686532034e-05	3.27142498256942e-05	3.23968156567169e-05	2.35465254378953e-05	1.1754732297916e-05	1.38817023641599e-05	2.0695257610457e-05	3.19101906870156e-05	0.000144007152871426	3.53278448616393e-05	1.9204767223127e-05	1.64944917296253e-05	3.04446760845544e-05	1.84200441759598e-05	2.27553570268909e-05	2.71760709486637e-05	1.48082234157434e-06	4.71558931732023e-06	1.28810596284497e-05	7.40491737835132e-06	5.47372523865944e-06	3.27666184068707e-06	1.00676583135544e-05	5.37382209918434e-06	2.6841717699614e-05	7.04317133299393e-06	1.25523460727574e-06	8.05992747829688e-06	0.0001112743726247	0.000164673406344616	7.1382404495912e-06	2.87463227134779e-06
2-034_08-133.sorted.dedup.grouped.realign.coverage.windows.summary	0.0145403944153783	0.0599758309615537	0.0233397202230191	0.11054928016676	0.0413359121547352	0.0199758760988554	0.0797755064192727	0.0395019372726595	0.0463344704175761	0.054008415186927	0.0491956319168641	0.129299072151713	0.0676810455552814	0.0568413676051702	0.0798803952057662	0.0690528620541968	0.0270855936249092	1.10019285316386e-05	9.17587750980029e-06	3.16498185489713e-05	4.31738059432733e-06	5.15821876251093e-06	7.99258258767928e-07	5.08487642229162e-06	2.03793531023565e-05	0.000279600635873239	1.38975072234467e-05	2.95737105718971e-06	6.75211529011171e-06	1.63743993273886e-05	1.57224032478012e-05	8.7034835389389e-06	8.36391427871091e-06	1.86070094635135e-06	5.0635089688419e-06	1.3985864530955e-05	1.83858274453718e-05	2.73561154030612e-06	5.69471509372149e-06	1.43860711590808e-05	3.24207793693869e-06	6.79669819298518e-05	8.4638215610569e-06	1.98313067963083e-06	7.99142759019551e-06	0.0001640240801637	0.000372971209959841	5.62830273840479e-06	4.10428355857201e-06
2-035_08-134.sorted.dedup.grouped.realign.coverage.windows.summary	0.014705170584044	0.0614930400823922	0.0216291309871716	0.110558539482702	0.0552148682623204	0.0241689790033028	0.0816281221151732	0.0405517995671941	0.0434831512686825	0.0562872514743383	0.0485681459382542	0.114239904830646	0.0669525526451391	0.0559483500929894	0.0807407574467477	0.0692118904146764	0.0304777491693944	1.34516827956212e-05	3.85913627207168e-05	1.57283028317219e-05	2.52036914392442e-05	1.75711606337894e-05	1.5729145088487e-05	2.57343132012655e-05	3.75435953049161e-05	0.000230472614435252	4.17136085489911e-05	2.63719015724561e-05	1.51201934473103e-05	3.65682619709152e-05	2.22431589098717e-05	2.80185135482522e-05	2.96044830369601e-05	1.14125791672824e-06	3.56021934613305e-06	8.00143926857439e-06	6.48285032107548e-06	2.48128843002317e-06	8.84369603368748e-07	1.28966355874117e-05	4.18854289290741e-06	6.43661042467077e-05	7.45397237125088e-06	1.18842429557457e-06	6.95198733924347e-06	0.000127048537219954	0.000341316973751195	3.53495164317965e-06	3.79268221330426e-06
2-036_08-135.sorted.dedup.grouped.realign.coverage.windows.summary	0.0147796657329738	0.0624377411420943	0.0246181822441709	0.115552738874204	0.0435231020814582	0.020603704239996	0.0842714700471901	0.0428474487533424	0.0340814062137532	0.0568459972806273	0.0513749404236372	0.118792491624297	0.0710703548773307	0.0596935341629055	0.0839027711100154	0.0730064198472852	0.0156314882941567	1.26121659119601e-05	9.84387139109279e-06	2.93975482789318e-05	4.17764838540327e-06	4.63524519833831e-06	7.22615170528089e-05	3.83195781485671e-06	2.13486086964462e-05	0.000280694095388223	1.56884795950451e-05	4.43913227850901e-06	3.53058654822637e-06	2.26759718487371e-05	6.611886153002e-06	7.50048819652233e-06	8.35141883171388e-06	2.28133616908774e-06	6.35594217288579e-06	1.26592551723711e-05	1.71155611811476e-05	5.32385638293667e-07	7.64951185594064e-06	3.63174535941516e-05	4.10618350783836e-06	2.82662980464701e-05	7.06726700074122e-06	2.28743007337622e-06	7.00965190565013e-06	0.000135471924263327	0.000363057643777437	5.54379092862095e-06	4.25908510634934e-06
2-037_08-136.sorted.dedup.grouped.realign.coverage.windows.summary	0.0150310559307073	0.0629267053188802	0.0226528686767831	0.113145844469008	0.0432730288588323	0.0191527766547373	0.0834653741302439	0.0420851545353462	0.0338284828492446	0.0562856657345262	0.0497611917443915	0.119921599911793	0.0690175792640805	0.0582729348474122	0.0807500220518069	0.0711085036617591	0.0336858766521984	1.40509474801738e-05	8.48101673580322e-06	1.71153876836892e-05	2.91848929822285e-06	6.24416046990675e-06	9.22769310635779e-07	3.73391066040071e-06	2.29185225919511e-05	0.00018945961049092	7.65396160581219e-06	5.53661586381467e-06	4.41607250035495e-06	1.743320106804e-05	6.69840622224837e-06	1.19235543932467e-05	1.1156783332833e-05	1.59594142091621e-06	4.59533828620339e-06	7.67934437195002e-06	1.47748851227299e-05	1.41720444269564e-06	2.65990236819368e-07	1.27141217969146e-05	3.38119597261041e-06	2.67576659702982e-05	7.94480580114151e-06	1.96399152991478e-06	8.03840475127477e-06	0.000137514308397474	0.000272396741231031	6.49957455416869e-06	3.73549708328432e-06
2-038_08-137.sorted.dedup.grouped.realign.coverage.windows.summary	0.0152450689193235	0.0602968765369259	0.0230310617671764	0.109229618142537	0.0413772529553821	0.0190204625456891	0.0783847837328251	0.0419482923862059	0.0463567138872757	0.0529669591290092	0.048086263260415	0.133011414753232	0.0664727181263505	0.0567767209354075	0.0759703911081089	0.0693080733353221	0.0292231885975136	1.40690718974594e-05	7.50866396930622e-06	2.43719065241244e-05	2.61380557231835e-06	6.2282504448114e-06	8.66109566778227e-07	2.76262164908437e-06	2.89691327675802e-05	0.000273191196348293	1.03784331936621e-05	3.42872240868906e-06	4.3311430981982e-06	1.97728944877473e-05	9.50458519089206e-06	1.19302872421782e-05	1.42893196910731e-05	1.64650107333923e-06	3.88886171804959e-06	1.20558880109687e-05	1.75448201864065e-05	1.97925382098804e-06	8.45275316030985e-08	1.23826881155469e-05	2.8548876166793e-06	7.60926363720005e-05	7.02769040919845e-06	4.3924553218258e-06	1.06826132545719e-05	0.000166797225689503	0.000394227478432245	4.37697844984213e-06	4.75556654913488e-06
2-039_08-138.sorted.dedup.grouped.realign.coverage.windows.summary	0.0143830771000143	0.0600161614226684	0.0228639687569331	0.110306996318313	0.0407548073575907	0.0185226509926748	0.0784850211198472	0.0405901969970723	0.030733626145416	0.0538017816718591	0.0480054161299447	0.13592834806056	0.0672694369033421	0.0578837390127119	0.0786711341018394	0.0696279041678708	0.0401231522179841	1.74177158330513e-05	7.13779662445399e-06	2.80048257970815e-05	1.11832063108824e-06	5.18640392089386e-06	0.00079558821765001	1.29934375482555e-05	2.21608873782489e-05	4.69526441548134e-05	9.1718382693568e-06	4.18364552637328e-06	1.73709058131758e-06	4.58079928875452e-06	6.69895268812112e-06	7.08732957177571e-06	1.21150182690292e-05	1.14172564102599e-06	6.72894035710387e-06	1.14999053516026e-05	9.83449261321942e-06	4.81265516845038e-07	1.19877535274927e-06	8.85879626143936e-06	2.96804782273125e-06	4.20485631662936e-06	4.10757924407558e-06	3.84792991507864e-06	9.93688953169709e-06	0.000148512102120646	2.91246092412909e-06	5.71886789697773e-06	4.72634919430491e-06
2-040_08-139.sorted.dedup.grouped.realign.coverage.windows.summary	0.0152672064205476	0.0613025217826556	0.0232751531980889	0.110598415217445	0.0431938199419534	0.0193959246550133	0.0807598234553332	0.0411246987387766	0.0331482488352577	0.0549230211744	0.0494266936773121	0.124837182145025	0.0688911421499556	0.056954793849997	0.0813385556632098	0.0698560078689924	0.0341241277040262	1.81606839074354e-05	2.08243977225223e-05	2.95849912290321e-05	7.42066028916311e-06	1.52642255280203e-05	3.97941810302405e-06	1.25403064944005e-05	3.93999102698486e-05	0.000238572723166131	2.74161349418858e-05	8.3002438477282e-06	3.56238683318684e-06	2.41085189724903e-05	8.71286985767276e-06	1.78427709851827e-05	1.68082691203929e-05	3.01319776657024e-06	1.3510932090747e-05	1.26974274305716e-05	2.81921948929737e-05	1.52421992285571e-06	9.54619818736507e-06	2.82861737706835e-05	4.07266277075173e-06	1.75270606928764e-05	7.01023690916487e-06	2.39058770174286e-06	5.13425698388134e-05	0.000197151532815539	0.000422819047126162	1.75211870130195e-05	5.74372469002899e-06
2-041_08-140.sorted.dedup.grouped.realign.coverage.windows.summary	0.0144840834564478	0.0605211481249865	0.0219429999577112	0.109370158810683	0.0409804130372526	0.018773930864435	0.0793386111464239	0.0408378652348149	0.0321277622521822	0.0535270034296654	0.0474050534458026	0.146346204411378	0.0660998513471872	0.0560772205074122	0.0781378070098408	0.0684592745094405	0.0273273328923137	1.66215613808132e-05	5.96050263110755e-05	2.90087433263581e-05	3.5633953255557e-05	2.46333119445453e-05	2.83591991125203e-05	4.27352135043438e-05	4.47945719238947e-05	0.000213183090968546	5.53445522656965e-05	2.83768306058384e-05	1.77485664337044e-05	5.41244529280859e-05	4.05185821643958e-05	3.9731512302677e-05	5.09472578321692e-05	8.16690770493113e-07	2.02903225104377e-06	8.33687530051734e-06	1.41870047834538e-05	1.16367855899278e-06	6.90449278335714e-07	9.65288996177826e-06	2.43878815575577e-06	3.51332188453237e-05	4.48263086118672e-06	5.19494319123685e-06	8.76426269854742e-06	0.000161499541975414	0.000339930959614039	6.45453707387994e-06	3.33799431497746e-06
2-042_08-141.sorted.dedup.grouped.realign.coverage.windows.summary	0.0152933983943365	0.0597616120626556	0.0230861107064095	0.10689631948333	0.0406217831670271	0.0199714730953881	0.0782425706193995	0.0413600858667196	0.0306622897369123	0.0600184350312132	0.0477431318335358	0.13895626250923	0.065354220976211	0.0547943692258279	0.0780228379337555	0.0664963833119319	0.035814093712782	1.93013848318112e-05	9.35159306408523e-05	4.69278652299429e-05	5.56456183649243e-05	4.1657192481379e-05	6.81464761518119e-05	8.31037090749572e-05	6.47160082009916e-05	0.000466504375554698	7.71466406919456e-05	5.68001826389292e-05	3.8158009456043e-05	0.000115168730220375	6.1436562391964e-05	6.4399616813936e-05	7.93379719693572e-05	7.30192055567522e-07	3.80122730892131e-06	1.18507074664702e-05	5.30238739834037e-06	2.82562427294071e-06	1.67559066318959e-06	1.09793097083265e-05	2.1528206312544e-06	4.90791756397794e-05	2.54472308920636e-06	2.29100589099469e-06	6.5717285001077e-06	0.000189798586919346	0.000694412644844713	3.06725969980897e-06	3.45085593996233e-06
2-043_08-142.sorted.dedup.grouped.realign.coverage.windows.summary	0.0150685347499148	0.062925307548831	0.0221274986542012	0.112275433498342	0.0427279397454461	0.0189833515512618	0.0827919041743613	0.0411151285691366	0.0439411778422251	0.0566463616421149	0.0492082549628788	0.117837172854661	0.0679492819336028	0.0569864632305038	0.0820695009773557	0.0700307438741427	0.0318994907307194	1.79422944861996e-05	7.1430039360916e-05	2.90213184660464e-05	4.8127119170797e-05	3.36887598117004e-05	6.33369256382857e-05	6.37110961198441e-05	5.70162768661449e-05	0.000234205379231667	6.81146801936421e-05	4.94121189919256e-05	3.30537134963862e-05	6.45242833616372e-05	4.69390160879205e-05	4.81874932923233e-05	5.45081420644641e-05	1.61072193356088e-06	3.56952676530451e-06	6.74773977997529e-06	7.05408254475712e-06	1.81271436484038e-06	8.21386196568295e-07	1.49638378242333e-05	3.0574647716181e-06	7.34984120428371e-05	7.48117355259163e-06	2.28005478702578e-06	8.04317463445415e-06	0.000115793838289904	0.000354896974960455	4.78520815060658e-06	2.75633952351139e-06
2-044_08-143.sorted.dedup.grouped.realign.coverage.windows.summary	0.0141078855063114	0.0599752119755045	0.0243001621343563	0.109826380595881	0.0414751528337224	0.0196549484681632	0.080386304332992	0.0410105519835027	0.032752061859811	0.0537561114790736	0.0489521322759281	0.125840058275662	0.0675382575307433	0.0566961212132293	0.0780946931492579	0.0696825189726929	0.0430313937137226	2.90979414689341e-05	9.20355087075078e-05	3.80863843059779e-05	6.21914851161695e-05	4.03918519337239e-05	0.000920614369079993	7.65391614166216e-05	7.37757027830433e-05	0.000331023341197667	9.51816114395073e-05	5.89641259153934e-05	3.23614967330744e-05	8.69643663606714e-05	5.36403498201785e-05	6.56013020241079e-05	7.4074135632005e-05	1.23805310608854e-06	3.7976318725544e-06	1.31243970977775e-05	2.13002752470543e-05	1.09917841399746e-06	2.43400058744733e-06	1.06534617517953e-05	2.77306167079736e-06	5.68078747121282e-05	5.95905394201446e-06	2.94443895039911e-06	1.52584874459217e-05	0.00012161877290359	0.000461851426794339	7.68907803178735e-06	6.03292345908418e-06
2-045_08-144.sorted.dedup.grouped.realign.coverage.windows.summary	0.0153727396981115	0.0604081977623059	0.0237033371946106	0.11578653905967	0.0429123902169743	0.0180724930462622	0.0801815520259082	0.0411874405231064	0.0335839446958681	0.0560455343202544	0.0493063760162583	0.128931395012141	0.0681430296328873	0.0583850710281828	0.0791556840985639	0.070061386262722	0.0323182361094494	1.22392449415323e-05	3.26176335633154e-05	3.61735478924872e-05	2.00563032285848e-05	1.45022382847378e-05	1.73208670929867e-05	3.75496615511042e-05	3.44196326470618e-05	3.68360363315773e-05	2.94341781722495e-05	1.72033288215352e-05	2.06493372345446e-05	2.32145718471967e-05	3.13163169865311e-05	2.3658011689491e-05	2.65529640506304e-05	1.08761062869067e-06	8.0696892471203e-06	1.13767887938688e-05	9.90374422308078e-06	5.60214878216807e-06	2.14011242305167e-06	1.23430449734635e-05	3.64215994393815e-06	3.27382247768825e-05	4.79693529917252e-06	9.70072357239185e-07	8.43069965229271e-06	0.000142625823286614	2.4637242873077e-06	5.81280178814605e-06	3.31473190203759e-06
2-046_08-145.sorted.dedup.grouped.realign.coverage.windows.summary	0.0143524044627839	0.0605974625275185	0.0240201381875432	0.110428185767988	0.0418191524934808	0.0197568697622397	0.0812409861884535	0.0409890175805722	0.0327912239510236	0.0540052495373209	0.0490348656788965	0.123131372957797	0.067860967058137	0.0571650728615026	0.078762932595141	0.0701752732284671	0.0428269442858701	1.91352127053594e-05	4.53636440459117e-05	3.79581354752313e-05	2.50875530335202e-05	2.19214980342941e-05	0.000785773264459708	2.70742819698375e-05	3.82570863933739e-05	0.000312366046351149	3.96333591241403e-05	2.48490200174694e-05	1.24390259981983e-05	5.15317625958289e-05	2.76517829560656e-05	3.30352534268685e-05	3.02489680979338e-05	9.66686433468766e-07	5.13709097396105e-06	1.29576783784929e-05	2.1254547167047e-05	6.70874107642691e-07	2.15228968101041e-06	1.07206467049381e-05	2.547752312884e-06	4.88459122210208e-05	5.17475408175853e-06	1.61951363529183e-06	1.18991881197677e-05	0.000130920885944451	0.000438656723980747	6.40743621404703e-06	5.60081798871757e-06
2-047_08-146.sorted.dedup.grouped.realign.coverage.windows.summary	0.0184540616033106	0.0592904672795916	0.0210931421317521	0.107370049913987	0.040800204864661	0.0187935137037525	0.077519016906097	0.0522522832174996	0.0321968356682139	0.0532774441269311	0.04653895931858	0.123252761300518	0.0651700237518256	0.0551026698061508	0.0765828688691051	0.0685027317851602	0.0569766314525109	1.56706121966189e-05	4.40668792909035e-05	1.77238545117711e-05	3.05555071174033e-05	2.14382217468715e-05	3.05325285932987e-05	3.2066901009315e-05	4.44145221233246e-05	0.000121767646686513	4.40224047281204e-05	2.79278016996362e-05	2.26338462430234e-05	4.60763882859857e-05	3.03487004004619e-05	3.32054498165619e-05	4.73720805483995e-05	2.27413264364158e-06	3.4823582659153e-06	6.92765439617803e-06	1.60605058636839e-05	2.25041287682394e-06	2.73518561115953e-07	1.26871102765871e-05	6.03445692695114e-06	4.91354969627487e-05	6.85130639673374e-06	2.33046708983348e-06	9.97193821867998e-06	0.000144464498560145	0.000158637059233687	5.14125945772425e-06	5.06417021556691e-06
2-048_08-147.sorted.dedup.grouped.realign.coverage.windows.summary	0.0139758875304565	0.0595071687005994	0.0212532072084554	0.10640911795921	0.038858325262837	0.0180031450027385	0.0783385443138513	0.0472974324290229	0.0318039025294245	0.0526710450970517	0.0462943226772624	0.116480662664637	0.065008786767471	0.0543838057803936	0.0765158211591515	0.066708157463891	0.0813516325123586	1.37367204734796e-05	3.55529718384503e-05	2.4478270244675e-05	1.98652759435309e-05	1.57907572501061e-05	2.59874400117101e-05	2.39014462257234e-05	3.648052403513e-05	0.000194241893218368	3.16853747806328e-05	2.36218223938217e-05	1.1335950145295e-05	3.55545696889184e-05	2.04668666447365e-05	2.8433749078233e-05	5.03346865180083e-05	7.60576822772628e-07	3.99542509525831e-06	6.8372021526136e-06	5.90645425499794e-06	1.55630635584147e-06	9.31546822849669e-07	1.02813688364086e-05	3.32273004822622e-06	2.49496361327378e-05	7.29898093786841e-06	2.63725219745005e-06	6.71656444227887e-06	0.000114477996780557	0.000318800728601598	6.73414079742698e-06	4.40207803936679e-06
2-049_08-148.sorted.dedup.grouped.realign.coverage.windows.summary	0.0151193665666648	0.0771338697777603	0.0172202116243368	0.112900233854959	0.0427996366113223	0.0149167444375136	0.0813438841964883	0.0423026423140278	0.0339504890172373	0.0555767995479239	0.0492235473917248	0.110658173539024	0.0683584816017175	0.0578711140366058	0.0809797735166533	0.0718826137774059	0.0472916977994941	1.57145531580164e-05	3.37161802383158e-05	1.83912441007461e-05	2.36184223562305e-05	1.5794531039803e-05	1.76391585151381e-05	2.16652010597539e-05	3.60802970742466e-05	0.000188786689344236	3.32319104953877e-05	1.67505969110686e-05	1.66728202553862e-05	3.81890716820879e-05	2.22382535888855e-05	2.32097280428806e-05	3.55820862326584e-05	1.30679456387109e-06	5.33357085052159e-06	8.43509843136555e-06	1.88586377768752e-05	2.10804086580665e-06	3.30183915632785e-07	1.65781675329048e-05	4.2402952187597e-06	4.94997051475977e-05	5.28441013419404e-06	3.86241807086885e-06	9.23487724923164e-06	9.16275040721674e-05	0.000250637474162604	5.39520518143971e-06	4.64898953210962e-06
2-050_08-149.sorted.dedup.grouped.realign.coverage.windows.summary	0.0140849034250605	0.0597660128535357	0.0207741553455931	0.107394110169487	0.0402453728453471	0.023339930821965	0.0790369355406822	0.0391574630490428	0.0416162878938298	0.0540153008069542	0.0468610763467941	0.114329349936341	0.0649733323498911	0.053983545918491	0.0782665383934556	0.0672591742341317	0.069429292301671	3.30468253341537e-05	0.000166697485586122	5.0816880429596e-05	0.00012206573550542	7.89935079259376e-05	8.67778805180393e-05	0.000139373090448579	0.000119951530291524	0.000236771472504191	0.000140767462443637	8.59047430318784e-05	5.44160465237868e-05	0.000135519578638148	0.000102030261441495	0.000112173429237631	0.000130485623969332	1.79435676525485e-06	4.27718905830456e-06	6.21509436477979e-06	8.30421342584155e-06	3.10441141328557e-06	1.25779182962524e-06	1.42210613069207e-05	3.3503950785807e-06	5.70298842816395e-05	8.36483829519191e-06	1.61317899478251e-06	9.99822557975787e-06	0.000115946107888928	0.000316904309871368	4.91827963074513e-06	3.70996326921041e-06
2-051_08-150.sorted.dedup.grouped.realign.coverage.windows.summary	0.0189802457594757	0.0606471868401632	0.0218104847292124	0.109925476422699	0.0418362296305407	0.01867672456884	0.0792964005859583	0.041148565701113	0.042029122649006	0.05497957229163	0.047525339860197	0.119950568304176	0.0666457844387998	0.0564320888823663	0.0786338496057608	0.0700383841780476	0.0461389140376665	3.44831022908803e-05	0.000148403907344168	6.05981280187483e-05	0.000117015571425661	7.00883424536682e-05	7.54387870467388e-05	0.000125000658912249	0.000105160349138771	0.000171422154497859	0.000126449444210109	8.05940480649587e-05	6.10877637907104e-05	0.00012009826458722	0.000104312541445949	0.000106769439846904	0.000127747314372776	1.29518722692984e-06	4.21556277641327e-06	8.53777224836349e-06	1.47232805895064e-05	1.7626887790635e-06	5.30550541947955e-07	1.29927870392842e-05	3.6367193912033e-06	4.62692389825484e-05	6.26331347750948e-06	1.76335951299769e-06	9.3359456300551e-06	0.000124716938458084	0.0001788257156635	5.2612369798227e-06	5.59392101118324e-06
2-052_08-151.sorted.dedup.grouped.realign.coverage.windows.summary	0.0110906676329429	0.0613225542254322	0.0222427795965295	0.109988819808867	0.042419350820764	0.0185079542463788	0.0815075857314841	0.0401707757432148	0.0327583275285612	0.0548977295321078	0.0482828439374303	0.12091446548469	0.0672799481710098	0.0563900283351912	0.0786199837986632	0.0693919932961144	0.0565617003419494	2.61448031547109e-05	0.000127679534381726	4.8517343485157e-05	8.67861624714464e-05	5.38948396248245e-05	7.11104881289439e-05	9.67360554078816e-05	8.76324034547762e-05	0.000243995463941202	0.000105109797912667	6.15564061469915e-05	4.30667854667947e-05	0.000107661288957962	7.64177597444289e-05	0.000101842584191613	0.000114426960792832	1.05549587862092e-06	4.29575473180664e-06	9.46612399206732e-06	6.64082823632328e-06	1.61445471756802e-06	2.58908599258492e-07	1.34114654415899e-05	3.18138374705297e-06	2.72144858058939e-05	7.56296845286038e-06	2.14149331825037e-06	6.63444418867033e-06	0.000143955309203606	0.000316754455041863	6.4223519388668e-06	5.34131986963409e-06
2-053_08-152.sorted.dedup.grouped.realign.coverage.windows.summary	0.0195120044121267	0.0614851076776648	0.0220654587793672	0.110968760156612	0.0425044637144689	0.0191138032612096	0.0805730967413959	0.0418595695284455	0.043366305553436	0.0550425852089878	0.0493404834237544	0.117504992686148	0.0673438222740173	0.0572691379249391	0.0796306318381213	0.0712159192560929	0.0359579580330664	3.95281796544569e-05	0.00019587531889876	6.48413958832966e-05	0.000152670999559877	8.36464102425768e-05	0.0001040743002255	0.000162444688301706	0.000132894385201409	0.000194961407649524	0.000171135194856942	0.00010224420053953	6.98064236916462e-05	0.000169171500171083	0.00014297701238048	0.000137015335510464	0.000164650523924862	1.77316999851774e-06	4.99007687082861e-06	6.39206530715663e-06	1.83184552971869e-05	2.95275312253168e-06	5.01740312080576e-07	1.32357728014357e-05	3.50838687206721e-06	5.11744755822213e-05	7.18224936899609e-06	2.36068437302662e-06	9.91107905421496e-06	0.00011085728271983	0.000201429379206618	7.27713218141677e-06	4.4625284337696e-06
2-054_08-153.sorted.dedup.grouped.realign.coverage.windows.summary	0.0154464656885587	0.063418460461468	0.0238973201480277	0.113665969482388	0.0434662500654508	0.0191723899586059	0.0833551187015099	0.0428583192058593	0.034697357415713	0.0558939821222911	0.0499100218143881	0.117582127318114	0.0696051039774798	0.0589783530641706	0.0812048728485685	0.0713462328582996	0.0291474262740003	2.13853978102638e-05	1.01750395714415e-05	2.35747998799371e-05	3.47602003121476e-06	7.58373075391545e-06	1.84515646123408e-06	4.78673518534699e-06	4.04910290786391e-05	0.000422714673654866	1.26234864614653e-05	7.71970776924893e-06	5.45629289376123e-07	2.68735334228057e-05	1.0206021676201e-05	1.75599684864833e-05	1.72914569119007e-05	1.43550418719144e-06	6.1086383217535e-06	1.03747020243362e-05	8.0725595178991e-06	6.69557708414233e-07	5.52514201544907e-07	1.50521392290038e-05	3.21353275477988e-06	1.81951016340536e-05	7.06047742908787e-06	3.29615170080528e-06	1.35150825873228e-05	0.00011806591632639	0.000737634859325147	6.76270497778797e-06	6.76184436376687e-06
2-055_08-154.sorted.dedup.grouped.realign.coverage.windows.summary	0.0134295084819719	0.0573129178227497	0.0227910668835244	0.107790639256156	0.0437565034287971	0.0198868608341049	0.0769315612858115	0.0428787613821602	0.0289934875749408	0.0499347776401808	0.0454588848219716	0.152453125614759	0.0651441225478038	0.0576349841086416	0.0778665220501796	0.0730816510381542	0.0244539688847717	4.29582965525799e-05	7.03912092682976e-06	2.60423801273061e-05	3.70637146622518e-06	6.58315798333136e-06	0.000263542464295184	2.85002571229589e-06	3.53355842285411e-05	0.000168898761036699	1.46772721767206e-05	6.26202832560788e-06	6.28878913041817e-07	1.66894788461097e-05	1.73265918529393e-05	1.35533183746884e-05	1.55737591378654e-05	2.1676251896335e-06	3.08984369386503e-06	1.01783691834215e-05	6.27849651318344e-06	8.45023874971083e-07	2.99515161530554e-07	7.26555850599375e-06	1.85884667259169e-06	5.14013304702264e-05	8.8732653180581e-06	7.02985757131851e-07	1.16172770728363e-05	0.000178763205394461	0.000305868794149551	5.01250459331202e-06	4.67490674801298e-06
2-056_08-155.sorted.dedup.grouped.realign.coverage.windows.summary	0.0147925495513168	0.0622964245000208	0.0256776321340832	0.115688953135616	0.0426070831277319	0.0199775254954399	0.0810461376956339	0.0437423459603183	0.0316820331769459	0.055007635429191	0.0510805560867944	0.125930156904978	0.0695317972505572	0.0593584410081828	0.082226288982705	0.0720439877639855	0.0199540348114696	1.94348974022091e-05	6.1298891566535e-06	3.0901347832667e-05	3.2281084057787e-06	7.25281614959349e-06	0.000195607666405292	4.1310300373925e-06	3.8185242806537e-05	0.000215672318930999	1.4521989575122e-05	7.67319814112383e-06	5.82319023287163e-07	1.94725191368597e-05	1.40541714833801e-05	1.49202892441401e-05	1.42038405581856e-05	2.31373668101037e-06	3.71310163725242e-06	1.30359310564243e-05	6.13724993082426e-06	4.93171869441235e-07	4.88264686660726e-07	8.56303395198961e-06	3.36878097881998e-06	5.60293951240642e-05	9.19687839447213e-06	4.72725274522445e-07	1.34783953704669e-05	0.000125829162994036	0.00036692968522984	4.92272219264809e-06	4.96688683767267e-06
2-057_08-156.sorted.dedup.grouped.realign.coverage.windows.summary	0.0154427184182316	0.0626238255702987	0.0232782171263379	0.112734254705607	0.0446901308776003	0.0192031197812269	0.0846015760707434	0.0410075106687669	0.0321321862693177	0.0550760565199805	0.0510424674957705	0.123761123080625	0.069916437324922	0.0627370504308561	0.0801859984908583	0.0706663846707551	0.0266375466021695	2.34980757499627e-05	7.51093368507852e-05	1.37765842091811e-05	6.42594279579949e-06	6.77050411205176e-06	2.09838679946329e-06	1.0051800929111e-05	3.71212421467979e-05	1.07300250284981e-05	2.82163022411251e-05	6.18449836981251e-06	1.85526567607362e-06	6.33875453085975e-06	6.12832900682248e-06	1.57743691644831e-05	9.36603169141186e-06	1.47884710917029e-06	6.94991073413931e-06	1.24603767480715e-05	1.30991984584954e-05	6.01096018863436e-07	4.80373805869943e-07	1.21091086422085e-05	3.83963705215417e-06	5.82870318096224e-05	9.71310805376816e-06	2.52091454494052e-06	1.37053245695669e-05	0.000155624346127835	6.80655310620953e-06	9.14889937776385e-06	6.83757200815925e-06
2-058_08-157.sorted.dedup.grouped.realign.coverage.windows.summary	0.0156555723961165	0.0621036974727645	0.0237297830177149	0.11158520250474	0.0428017460844112	0.0266601404872472	0.0825611841202139	0.0427801744848728	0.0435053081225403	0.0564323400845401	0.0483852338796769	0.104572509552161	0.0683559360309454	0.0583680002871347	0.104032673582016	0.0700580673955459	0.0197575913554066	2.11343579374188e-05	1.15933659955344e-05	2.13244629812916e-05	5.40126450651192e-06	8.10836033125956e-06	2.05541573435193e-06	5.7966829977672e-06	3.99342259360806e-05	0.000240247150244598	1.63650025967398e-05	8.54103941111389e-06	3.28197347741876e-06	1.40327939185092e-05	7.32436713032843e-06	1.70334119309964e-05	1.34031660132028e-05	2.29875019050902e-06	4.475072732764e-06	7.18292897768712e-06	7.1266578847008e-06	1.65771598257018e-06	4.86668912314182e-07	7.26125225576269e-06	4.02490398887338e-06	3.36805304128433e-05	7.17532477593222e-06	2.25236455980407e-06	1.13926150692048e-05	8.45488380523077e-05	0.000404132906466398	1.1918065410469e-05	5.87804795654472e-06
2-059_08-158.sorted.dedup.grouped.realign.coverage.windows.summary	0.015650400040159	0.0625705501757291	0.0182276410816971	0.113075905144447	0.0429389011728053	0.0191995874226803	0.0823152315107304	0.0518767126161287	0.0418691072548198	0.0571260325441823	0.0540395304523951	0.129971832881595	0.0689319989374582	0.0590595702775322	0.0805509458387928	0.0705319045908065	0.0101713111623812	1.92863753295082e-05	9.54698261302525e-06	1.88647938426639e-05	4.88533945608354e-06	1.02845546762796e-05	1.90141854270559e-06	6.00069233222429e-06	3.77561809516594e-05	0.000232896004982765	1.23251967897798e-05	8.09139235881913e-06	3.4805892698642e-06	1.61303803398673e-05	8.12502501917961e-06	1.41147671829144e-05	1.25621897220874e-05	1.48061921075347e-06	5.0589778421307e-06	7.02844386044936e-06	9.18171627841254e-06	1.15680708542228e-06	8.47073748148972e-07	1.10760954270892e-05	4.68432564881273e-06	4.73117672684978e-05	8.30100986990308e-06	1.13803536801178e-06	1.21750230504957e-05	0.000118125724734946	0.000343392590900125	9.06282873481268e-06	6.43322398755798e-06
2-060_08-159.sorted.dedup.grouped.realign.coverage.windows.summary	0.0152546761857757	0.0628857755461676	0.0239193306086784	0.112885933191331	0.0430172085181882	0.0192885845039412	0.0828582478566144	0.0421110248592616	0.0337701491779288	0.0568191569171665	0.0495659257983029	0.11338319745218	0.0691677830838415	0.0770362318428168	0.079979631553374	0.0707417599093199	0.0245392725849307	2.52165344988462e-05	1.52548323253082e-05	2.59526208663491e-05	1.36967828474273e-05	1.19524812129206e-05	6.74188195690073e-06	1.15119446747939e-05	4.27242372216631e-05	0.000215703418302448	2.37265172458406e-05	1.04981529959151e-05	7.03408593915185e-06	2.11134106412056e-05	1.63043130401872e-05	2.03862465327028e-05	1.82906309500698e-05	2.99453317688643e-06	6.83668095877609e-06	1.24677416701726e-05	1.92352751216984e-05	7.58615071477895e-06	1.44763652275553e-06	1.52838296670583e-05	6.54670754127499e-06	4.08371794431559e-05	1.13479981656683e-05	3.95256073701509e-06	1.97371521904503e-05	0.00011926495133583	0.000345425257186318	1.56083768381846e-05	1.14572958384187e-05
2-061_08-160.sorted.dedup.grouped.realign.coverage.windows.summary	0.0154081905570556	0.0638984608286726	0.0229358738975895	0.114850327122699	0.0436048910892459	0.0194424053150846	0.0840805179417854	0.042868701538081	0.0416687668943128	0.0570285147323906	0.0500931595281193	0.119217894641305	0.0698621172543639	0.0593972479373286	0.0819092851147332	0.0719409706221141	0.017716490197015	1.55870077910526e-05	9.00103720559274e-06	1.68186802724769e-05	4.1300972708888e-06	7.66533639045976e-06	2.47311557982667e-06	6.42504277640772e-06	2.95009411101379e-05	0.000161591061522331	1.22075238009571e-05	6.70954015312494e-06	4.56747606620557e-06	1.47651264805362e-05	8.08087498311946e-06	1.34782787502941e-05	1.36277117158425e-05	1.60870334834647e-06	4.43988330331421e-06	6.82391384598701e-06	1.26121422922883e-05	1.64836055843433e-06	4.96577239360968e-07	1.28742247241733e-05	2.53001505517012e-06	3.74979037356802e-05	6.63080047512441e-06	2.34552281693531e-06	1.18575058162687e-05	0.000117630756768856	0.000218388232758592	7.13657358928836e-06	5.01232650979978e-06
2-062_08-161.sorted.dedup.grouped.realign.coverage.windows.summary	0.0146772675645154	0.0611310004540109	0.0244485560417544	0.112771866765607	0.0435191948782916	0.0205136439801014	0.0801772182443828	0.0446414470830601	0.0308202225615065	0.0531835409372828	0.0487782283900367	0.137330367353975	0.0696436775789135	0.0595326855962011	0.0816810132434021	0.073111617715325	0.0129557522003635	1.77178656395397e-05	5.9682783757158e-06	2.74326114767188e-05	2.18052427661047e-06	6.13460454450242e-06	0.000127271958622772	4.13810070995376e-06	2.80159326856903e-05	0.000225467507781562	1.28130130876618e-05	5.98951150364601e-06	3.88094393835458e-07	1.92879374881567e-05	7.05411694570224e-06	1.24019161385686e-05	1.23854014835118e-05	1.38487178833686e-06	4.39702690888045e-06	1.20279771633533e-05	6.96741500665389e-06	6.78870284657465e-07	4.15225612857389e-07	7.69641906559101e-06	2.6824518285162e-06	4.98807461718214e-05	8.89550098453856e-06	5.78602736098152e-07	9.46761582043582e-06	0.000150290438726445	0.00039051556022861	4.03429430673941e-06	4.75445122903894e-06
2-063_08-162.sorted.dedup.grouped.realign.coverage.windows.summary	0.0130718223751493	0.0572898679947938	0.0223308972970603	0.108322491362569	0.044924656823944	0.020697435932224	0.0775170212684615	0.0442749815656935	0.0289871198359966	0.0492471101955857	0.0444771124512899	0.155987300626116	0.0661181673549452	0.0592224368605229	0.0791547092944286	0.0765033281062961	0.0138437034866786	3.73180998318133e-05	7.36841529473082e-06	2.60747123051414e-05	5.6589941011022e-06	6.63093433089603e-06	0.000129508193689531	5.16094578159528e-06	2.81379538455809e-05	0.00014090291401514	1.36306091437095e-05	6.62667143515132e-06	1.17087536454695e-06	1.52583248355645e-05	8.04266330501908e-06	1.28306057089523e-05	1.35055642018646e-05	1.53961584646434e-06	2.96768592094211e-06	1.20867304015004e-05	6.2529575748651e-06	7.83662334402477e-07	2.11723821987251e-07	6.30766473692221e-06	2.23730978334851e-06	4.10488440910585e-05	6.66148508373312e-06	7.9929295213308e-07	9.61496135219286e-06	0.000138300416162995	0.000295580665146685	4.28634167130566e-06	4.95064292485627e-06
2-064_08-163.sorted.dedup.grouped.realign.coverage.windows.summary	0.0134740795271946	0.0573647392129725	0.0227303314179609	0.108163157925894	0.0443064390796028	0.0203326352794604	0.0776492375596316	0.0435217504796416	0.0291301355514565	0.0499968436831193	0.0450687474850308	0.15571008872777	0.0652667657366494	0.0589803229201609	0.0784727796073389	0.0749237197854686	0.0138802729758278	4.00125690062261e-05	5.19006749932359e-06	2.56107656866872e-05	3.24912699010211e-06	5.56427687092301e-06	0.00014860194336551	3.0672797913414e-06	2.83094028574117e-05	0.000179705855216122	1.05997123985113e-05	5.92920832421832e-06	7.09451486321554e-07	1.52887723094125e-05	8.72928406840112e-06	1.04172466718636e-05	1.12838042414683e-05	1.68239585248006e-06	4.06310968931673e-06	1.14056542351957e-05	5.67004513958996e-06	3.45757088800129e-07	3.81013178355778e-07	7.6239747344372e-06	3.44210769082776e-06	4.78932328137439e-05	8.40517545564393e-06	8.99339547612501e-07	9.36574926406361e-06	0.000196129626198071	0.000311952684195132	4.68596727146651e-06	5.63664463369513e-06
2-065_08-164.sorted.dedup.grouped.realign.coverage.windows.summary	0.0134916251056837	0.0574508098740454	0.0227024017331346	0.10835753065367	0.0443891105002404	0.020209876869133	0.0778353767833791	0.0433569448233375	0.0290928571108951	0.0500490983557325	0.0450834770082698	0.154824832937962	0.0654713363343529	0.0590812097333305	0.0785771382847494	0.0750498062386175	0.014972778259128	3.78558185667396e-05	6.19627917201708e-06	2.58418516181444e-05	3.00282754171822e-06	5.67156478184735e-06	0.000148484873682008	2.48276251956264e-06	2.83026956884974e-05	0.000166018304658844	1.1794782456499e-05	6.63132717905655e-06	5.17408240433199e-07	1.440971986675e-05	7.87138004797668e-06	1.0882177934862e-05	1.29139517570509e-05	1.10455700107883e-06	3.69226239867542e-06	1.15496943426096e-05	5.74927564722691e-06	3.48038405631574e-07	3.22134783838384e-07	7.72592124867646e-06	1.79996961691138e-06	4.59423979342289e-05	9.13003038895346e-06	6.93420029540769e-07	9.15394142445487e-06	0.000178497872604286	0.000266349673818174	5.3202053990628e-06	4.56103002189316e-06
2-066_08-165.sorted.dedup.grouped.realign.coverage.windows.summary	0.0152027828187993	0.0633123772853299	0.0228011386320959	0.112822625459536	0.0435067137804654	0.0193750905590132	0.0833173685748698	0.0423539192115153	0.0340454841595323	0.0563792502555919	0.0495793969092783	0.125670887152318	0.0692388013699331	0.0592203338195132	0.0808921925176682	0.0710775325692205	0.0216287811368905	1.68436665821642e-05	9.44133537852834e-06	1.65293861921995e-05	3.29730061471376e-06	6.76613370395031e-06	2.32097536588884e-06	5.53838414315363e-06	2.82200292589051e-05	0.00022983060570127	1.06320762205067e-05	5.69346829820164e-06	5.72695237713245e-06	2.52922283923928e-05	8.68530012266933e-06	1.36820646031174e-05	1.47318198495977e-05	2.10009793294169e-06	5.76043645606327e-06	8.652990923701e-06	1.94483754589931e-05	2.41085368301893e-06	3.15455269927185e-07	1.51295167168988e-05	4.39228873974965e-06	2.57474943778557e-05	8.72524604139382e-06	2.13299457189127e-06	9.68923505061265e-06	0.000170444535677529	0.000316381662777604	9.20635938603137e-06	5.20119359392048e-06
2-067_08-166.sorted.dedup.grouped.realign.coverage.windows.summary	0.0147897921300519	0.0619078783197409	0.0231659078041228	0.11111048707465	0.0424039226530079	0.0187611184682042	0.0815537714876992	0.0414893547014322	0.0331418388929277	0.0552549783396521	0.0488010740150403	0.120964894445694	0.0679831466293337	0.0577732624161559	0.0797867230571479	0.0698290266699096	0.045296614136938	1.5789829109666e-05	1.32127291885782e-05	2.33541750039811e-05	4.3822051521582e-06	8.36639228074335e-06	4.3815373366824e-06	5.53017995504755e-06	3.12537642671447e-05	0.000168819077572314	1.39873951404988e-05	6.33890449623371e-06	4.21324783678239e-06	1.32220786052393e-05	8.88795616733823e-06	1.5453250109866e-05	2.28125766531125e-05	1.72964208230566e-06	6.23338965105831e-06	9.67197153592002e-06	8.64420351867353e-06	1.35633323133699e-06	9.11568124458387e-07	1.29175547482774e-05	3.83993898581372e-06	2.47418955626804e-05	7.01406594226113e-06	3.3123647599367e-06	1.2196981849896e-05	0.000145252537247031	0.000259139785042459	8.99079975061045e-06	6.93860279349644e-06
2-068_08-167.sorted.dedup.grouped.realign.coverage.windows.summary	0.0140094031117896	0.0596185528094324	0.0222918312802088	0.107825227443032	0.040561952973161	0.0178976333554045	0.0785358807995672	0.039916381513526	0.0316714319072267	0.0528246133753534	0.0474279685292595	0.127215293002089	0.0654858088717509	0.0550814956162289	0.0771817601079782	0.067657549056854	0.0668910627425813	1.15878420179977e-05	1.07480816465135e-05	2.02450338206468e-05	3.14981065013637e-06	6.38047660631091e-06	2.00081419590963e-06	4.2441943099338e-06	2.42551732973122e-05	0.000126562668690145	8.46427387947025e-06	5.45418687222442e-06	1.47809173494352e-06	9.05721279041689e-06	6.1329458887028e-06	1.05246656693028e-05	2.48161956400859e-05	1.55752852684068e-06	3.48528924448775e-06	8.91039657682125e-06	6.44005420023378e-06	6.73794216984811e-07	5.31942802882746e-07	9.09693118636546e-06	4.21440551297237e-06	2.40955904564474e-05	6.88901392586681e-06	2.53346625586289e-06	8.51108484612393e-06	0.000158689886213051	0.000209746465690808	7.23300360506432e-06	6.41523020276592e-06
2-069_08-168.sorted.dedup.grouped.realign.coverage.windows.summary	0.0197333566917886	0.062600448465149	0.0223785159885085	0.112556598143977	0.0429091495688479	0.0189441279248322	0.0815633061128547	0.0421959905788115	0.0437418270008468	0.056039071816038	0.0489646985163469	0.120664151000345	0.0731702407923159	0.0584044517309754	0.0809227682816542	0.0724357128308723	0.0181149683371084	1.66771663088254e-05	8.89614243482642e-06	1.45807664898669e-05	8.96248420124916e-06	7.48392813741023e-06	2.28446430464384e-06	3.72206153877829e-06	3.44481064362379e-05	0.000118477741557128	1.39594614251948e-05	4.42182295330682e-06	8.25753082239189e-06	1.14159757890396e-05	6.68032743630698e-06	1.34050750118709e-05	1.57403051899513e-05	2.31273166598918e-06	4.39124805225982e-06	7.88197873594665e-06	1.41279118234161e-05	2.77077829676878e-06	6.61687009451132e-07	1.27531950461518e-05	3.74686759057114e-06	5.47319572987586e-05	6.04863844297743e-06	1.89910517446654e-06	1.32585462408155e-05	0.000116969187477168	0.000179273913191851	6.95492466080457e-06	6.01517911730336e-06
2-070_08-169.sorted.dedup.grouped.realign.coverage.windows.summary	0.0147608368979028	0.0609658169140956	0.0175073476978992	0.109518194473107	0.0417001203758631	0.0184845949485132	0.0797735930579593	0.0410054340587875	0.0400093727100637	0.0542000970891695	0.0480774769340229	0.140451452080825	0.0669051594866433	0.056803875637548	0.0781709621114295	0.0686692289083425	0.0281419355870238	1.68245553583178e-05	9.37539723837152e-06	1.88011790009674e-05	3.08895890821914e-06	8.79985094242353e-06	3.54887918062651e-06	3.99458843338084e-06	3.30315773171673e-05	0.000150619367525341	1.31122494516814e-05	5.34075956778667e-06	6.51769037723361e-07	1.08630326138689e-05	7.04156023807964e-06	1.16814581547961e-05	1.54796761347895e-05	1.32743842668137e-06	5.25032580635825e-06	5.80584748370423e-06	6.17145826205054e-06	7.33159423008934e-07	1.06065883046755e-06	8.95940193580081e-06	2.75499994637278e-06	2.61534438050976e-05	7.25084980024254e-06	1.77120981311938e-06	1.25941931897843e-05	0.000196779343180159	0.000241074445483236	7.74242188914986e-06	5.26970446952149e-06
2-071_08-170.sorted.dedup.grouped.realign.coverage.windows.summary	0.0154716286896672	0.0620202476122211	0.0256709271334501	0.114216078210894	0.0426790396112169	0.0197935196949174	0.0805062491622675	0.0450107728441224	0.031523389007061	0.0549126456280611	0.0505580451623929	0.13059150074053	0.0692395255202135	0.0592328160896069	0.0813833032719624	0.0715697289300611	0.0169132350429729	1.60245921902878e-05	5.86654389775759e-06	2.73959484253089e-05	2.78544895540763e-06	6.86536357521177e-06	0.000166989548895232	4.88279636865733e-06	2.90486674621178e-05	0.000172515230360985	1.1428166640355e-05	5.27583162188654e-06	7.57085605777807e-07	1.72877541619493e-05	1.080151308764e-05	1.13122270376326e-05	1.19504745506198e-05	1.85329454951887e-06	4.33845993387527e-06	1.20965584500502e-05	5.90248517460155e-06	5.7969801361241e-07	2.20864943186328e-07	7.24912366022318e-06	3.32282901402633e-06	5.41971266886514e-05	9.0108259235913e-06	7.07811274620752e-07	1.13412119383132e-05	0.000155118492972477	0.000298246512231394	4.68280055396105e-06	4.3349817457936e-06
2-072_08-171.sorted.dedup.grouped.realign.coverage.windows.summary	0.014865739917395	0.0626143486548991	0.0259185805230571	0.115497099183405	0.0424916000930223	0.0199696989853595	0.0808801628553678	0.0429669277955909	0.0316369251518876	0.0550223403950549	0.0511081668801193	0.13009095205768	0.0693476308028395	0.0594548255387568	0.0823727951756074	0.0721332498672512	0.0149714943833906	1.53019180388134e-05	6.29896452292984e-06	3.18285467831004e-05	3.62347190109626e-06	7.15195589845879e-06	0.000154246424104374	4.30865131336228e-06	3.01130652416691e-05	0.000190849062929132	1.11908415652173e-05	5.77716430508585e-06	5.16100943619968e-07	1.69129128861375e-05	7.94542152098127e-06	1.24434153891195e-05	1.2307899313126e-05	1.85226412280786e-06	4.00785628487212e-06	8.98648894590302e-06	6.13305231774158e-06	6.83279654191344e-07	3.1725959847068e-07	7.80610592883846e-06	2.854069880853e-06	5.1166817477906e-05	7.62436240636124e-06	8.99218822012705e-07	1.20178695803923e-05	0.00013495374760336	0.000361712037659993	4.64554174527127e-06	5.48270180351126e-06
2-073_08-172.sorted.dedup.grouped.realign.coverage.windows.summary	0.0138906492171305	0.0599485302756215	0.0241420874565774	0.113374204475698	0.0435829970284356	0.0207668627818001	0.079612907036592	0.0443115835350306	0.030090396747803	0.0517801911916511	0.0480918769936394	0.13805542159342	0.0685964301335928	0.0592447043763967	0.0811433180567147	0.0742056007708229	0.0192713788829993	1.83103798727012e-05	5.54750006949889e-06	2.89739207935457e-05	3.62144738601943e-06	5.89055990917031e-06	0.000221906442469779	3.42942754401905e-06	2.78177037571105e-05	0.000110116939697397	1.20750038448168e-05	6.4227124591043e-06	1.02215440284351e-06	1.2307418104799e-05	1.1614858735633e-05	1.19175241573226e-05	1.42879154386017e-05	1.40151067606378e-06	4.92226473030252e-06	1.27113622846169e-05	5.78167060852375e-06	6.45139835013484e-07	4.78878752305835e-07	6.00413262059736e-06	2.66954414488338e-06	4.72954237668506e-05	9.38087179333582e-06	9.5248866748361e-07	8.89789505659705e-06	0.00014620203433478	0.000190479585279948	3.87786412625165e-06	4.54700644151518e-06
2-074_08-173.sorted.dedup.grouped.realign.coverage.windows.summary	0.0197186473204153	0.0810501135994513	0.0224996785618605	0.11205980927849	0.0428574082730165	0.0194594517167978	0.0815729255883474	0.0425099679533545	0.0436189637623323	0.0558508502666791	0.0486622334713324	0.116568940926408	0.0681426624624471	0.0582014919478685	0.0801192217689083	0.0717356880941776	0.0123701218334011	1.66712259858668e-05	8.27972485019457e-06	1.66221390456835e-05	9.69910625308507e-06	7.85450183824529e-06	3.16758616411729e-06	5.37945551695499e-06	2.68339968305627e-05	0.000114283267880482	1.27200230055703e-05	4.91105965400112e-06	8.76586298068456e-06	1.24255013644706e-05	6.11280257511508e-06	1.41382215906251e-05	1.2533729196441e-05	2.25563361276015e-06	6.47119637934493e-06	7.00346440542886e-06	1.43363435781119e-05	3.03511056651418e-06	8.42166299048362e-07	1.44569909973576e-05	4.50417031850585e-06	6.00351020709251e-05	7.3109970427218e-06	1.89664839961243e-06	1.19547398658452e-05	0.000125074114995957	0.000146667045996347	6.37952799707492e-06	5.66155757077947e-06
2-075_08-174.sorted.dedup.grouped.realign.coverage.windows.summary	0.0149694840417735	0.0623978134422088	0.0256052985241545	0.11445812831077	0.0423913223818006	0.019881532824349	0.0807938227498998	0.0428333306762706	0.0317012617337218	0.0548562629158268	0.0507957401968406	0.131730384150616	0.0693638139542423	0.0592050887080308	0.0820598965392929	0.0716437359772764	0.0156292183334268	1.58334732580728e-05	6.88924829634791e-06	2.79693498057971e-05	2.65110707534416e-06	6.31240279022361e-06	0.000167132051951414	3.57337924147801e-06	2.71815047635094e-05	0.000212385780427935	1.12482037678969e-05	6.08552156854246e-06	3.98176544050406e-07	2.03149445893296e-05	9.88181161032219e-06	1.05964874586178e-05	1.27257677240953e-05	1.45203981875932e-06	5.70776433444336e-06	1.21398469691038e-05	6.95447664758124e-06	6.94823741398501e-07	8.33788489678201e-07	6.77183726412792e-06	3.1150791736821e-06	5.17232465127586e-05	8.8307843508843e-06	6.4888029400807e-07	9.79616394913756e-06	0.00015227416794657	0.000364042831451533	4.94374182043211e-06	5.42416280734193e-06
2-076_08-175.sorted.dedup.grouped.realign.coverage.windows.summary	0.0143874297752051	0.0590424698557967	0.0223017777914697	0.105109228047795	0.0404693324408555	0.018731426772682	0.0767056082860433	0.0412668926390594	0.0322184472251534	0.0507318290590012	0.0466054574526477	0.118790499090361	0.0649844641482696	0.0571477923938877	0.0743517058869856	0.0655654777923208	0.0203309224523595	0.000896093974851351	0.00209066617823322	0.000871880078400281	0.00176887308406046	0.000878592841772855	0.000906163119910212	0.00168064819402092	0.0018939582372619	0.000573941268355062	0.00121596913663195	0.00126853247125469	0.000768071987674407	0.00175574723425159	0.00176701508705555	0.00133038579090198	0.00129472423548518	0.000362609092893497	0.00163743477980997	0.000299377259339342	0.0019085225363649	0.00128513457352436	0.000495425911050851	0.000847426440400191	0.000733429333840946	0.000728514632086026	0.000581972610247249	0.00092965779171422	0.00167423510758462	0.00159392168866275	0.00110017396845505	0.00122771647253395	0.00109100385420501
2-077_08-176.sorted.dedup.grouped.realign.coverage.windows.summary	0.0158074400927755	0.0619320337322966	0.0253827808558206	0.114799838246844	0.0437776070125693	0.020117636719706	0.0810149730164808	0.0418364607732616	0.0310866342261978	0.0544441333534218	0.0506807955117341	0.13082443756093	0.0687465926839234	0.0585534555111259	0.0810662899852836	0.0713490229935013	0.0129932655229965	1.59749522578532e-05	7.12539601976581e-06	2.7274802907801e-05	4.55026665654096e-06	6.29468804497932e-06	2.53395343685856e-06	7.73649905393211e-06	2.53715600890927e-05	0.000773800883789888	1.21266371079375e-05	3.49995374113428e-06	9.65346718142919e-07	7.68878726623784e-05	1.09534499995648e-05	1.08109682226148e-05	8.09401066857272e-06	2.31500208237117e-06	4.34765495537352e-06	1.44337961567151e-05	1.19004963059893e-05	9.09791896855073e-07	6.07835103502312e-07	9.87568646658057e-06	3.33263569113794e-06	5.94763380846348e-06	1.08142361532788e-05	5.77835500006875e-06	9.95738473318034e-06	0.000192985684603586	0.00118889082238548	7.13454622562498e-06	6.09076917154628e-06
2-078_08-177.sorted.dedup.grouped.realign.coverage.windows.summary	0.015451719429922	0.0636885870473214	0.0236150097953849	0.115096244891711	0.0434760281269529	0.0212804889813525	0.0837809662792042	0.0408004921508797	0.0349818414776332	0.058105877620922	0.0500262022572243	0.121068971933649	0.0702328725204638	0.0600912024274079	0.0823233420279431	0.0711433458646231	0.016504776966673	1.31485970626531e-05	1.22080441616579e-05	2.89677195287209e-05	4.24029660828931e-06	6.01812798890628e-06	3.02065088075356e-06	7.42266011958355e-06	2.94417743117077e-05	0.000202066732859055	1.39480922173822e-05	5.54407320591943e-06	3.05087754066771e-06	1.81642074977402e-05	1.08186253609377e-05	1.34493523287988e-05	9.03978642499031e-06	2.17682329148368e-06	7.39999012464794e-06	1.12725290373152e-05	1.61133286225655e-05	2.54558854243625e-06	1.68765517853976e-06	1.70115641996808e-05	4.57278986734491e-06	4.53616523108227e-05	8.03021598385786e-06	1.26800838339838e-06	1.42790741434421e-05	0.000146564036147037	0.000251510999368948	1.24105627830827e-05	6.74407160451099e-06
2-079_08-178.sorted.dedup.grouped.realign.coverage.windows.summary	0.0156030757734215	0.0611577984076437	0.0247541280957847	0.114211140360329	0.0426655716893013	0.0193792219976877	0.0826481902424391	0.0429219326874577	0.0330220191800846	0.0555967447782758	0.0490938133959868	0.13104311169963	0.06928005022732	0.0590782585491428	0.0829894776685067	0.0701719104637236	0.0146720183263036	1.91150403483282e-05	2.66633091222418e-05	3.09697098067768e-05	1.37561746446144e-05	1.50568869410442e-05	0.000354591928582844	1.74738500153909e-05	3.06231979822806e-05	0.000217380141840047	2.15863075145735e-05	1.48155354214946e-05	1.14400620266509e-05	2.90225202258392e-05	1.17641626386176e-05	1.78858715380506e-05	2.73028906490483e-05	1.31795169068334e-06	5.36058964313911e-06	1.30778044807375e-05	9.77818442060943e-06	1.8472010942671e-06	1.56275108908365e-06	1.12814595995184e-05	4.61239993253535e-06	6.15661867279644e-05	1.0182448215855e-05	5.08734524422046e-06	9.88162078613069e-06	0.000188257633127537	0.000264240263300027	1.2598549320489e-05	5.56918631360698e-06
2-080_08-179.sorted.dedup.grouped.realign.coverage.windows.summary	0.0152603166068117	0.0615002346722229	0.0247980037466488	0.115033752279479	0.043629882714865	0.0197677920252619	0.0808556245786301	0.0414394070011642	0.0315164369613645	0.0541268504931726	0.0506631223883699	0.12383361016625	0.0684902205012802	0.0580172608278675	0.0811602818487392	0.0711609246702706	0.029149870379319	1.68254409445816e-05	1.65201969354159e-05	2.93879432439962e-05	7.62271824261952e-06	1.17047456786929e-05	1.77279014934192e-05	2.62572712781371e-05	2.87767567267881e-05	0.000584938326415369	1.78340733226942e-05	1.17082381730769e-05	3.42194599748859e-06	6.79960716618748e-05	2.21480023858682e-05	1.40028069833954e-05	1.65614083691477e-05	2.01167676521069e-06	5.14374572882343e-06	1.29781091311162e-05	1.531528637292e-05	9.29702005033133e-07	5.44829123911227e-07	1.00039009136623e-05	4.17492778668898e-06	6.63015133867355e-06	1.09922768243474e-05	5.65085591338696e-06	8.93030814000646e-06	0.000137385648582984	0.000918754432136901	1.25562158095234e-05	5.07040334675846e-06
2-081_08-180.sorted.dedup.grouped.realign.coverage.windows.summary	0.015876575036835	0.0617731762615101	0.0248352171172547	0.115386306556868	0.0429322070821114	0.0194227370656166	0.0836709117501893	0.0433870379269971	0.0336063164811018	0.0561972702419068	0.0496803640444635	0.12954841446805	0.0702136711335528	0.0602054253010442	0.0838613660679275	0.0707145993852499	0.0075440927802071	1.8513437935307e-05	1.41313112989884e-05	3.61178594581518e-05	1.01300684294467e-05	1.07053207163827e-05	0.000134161398551161	9.82182744293141e-06	3.15727773958411e-05	0.000203736166615722	1.60926663660503e-05	7.88337775703304e-06	6.50578268991079e-06	1.97018999979644e-05	8.24331946103172e-06	1.38845876218839e-05	1.3841394617404e-05	2.61383121049228e-06	7.81204385569511e-06	1.31228200883303e-05	1.39114196398183e-05	2.53006295937985e-06	2.18451892354112e-06	2.33392745267366e-05	4.30359390090065e-06	6.23569552401942e-05	9.08231085107957e-06	5.105282241625e-06	1.61051007158248e-05	0.000159496713436436	0.000275708146428913	1.35796188326777e-05	1.05050622410671e-05
2-082_08-181.sorted.dedup.grouped.realign.coverage.windows.summary	0.0163665331535963	0.0631404078180526	0.0257541510742889	0.115253406169156	0.0436594125902756	0.0197501351715309	0.0845970080933368	0.043687331676862	0.0347693270937065	0.0574671758166875	0.0509063381922849	0.125132762190804	0.0709697787848841	0.0606288176897075	0.0831548392612124	0.0714802612029181	0.00544822824494035	1.82228279931691e-05	1.4962088548988e-05	2.90155508166156e-05	4.48709839155326e-06	8.21265716677365e-06	8.07817793017708e-05	5.36579794886041e-06	2.89741627939889e-05	0.00018363865639505	1.33969845548858e-05	6.56605060503721e-06	9.53643715202117e-06	1.62502111608955e-05	5.66697540582148e-06	1.08621273536976e-05	1.0602974658173e-05	2.82202640433717e-06	8.42660140681366e-06	1.24138598327973e-05	8.73096255782294e-06	3.64214599115718e-06	7.62176355142508e-07	1.74765701082677e-05	2.86277768815431e-06	5.33064996656812e-05	6.38394330547935e-06	3.00477044270467e-06	1.18216927398294e-05	0.000143787721254742	0.00025119218692649	1.08939642941798e-05	6.0668473782772e-06
2-083_08-182.sorted.dedup.grouped.realign.coverage.windows.summary	0.0145600729156658	0.0605939583553319	0.023154444924235	0.109266597869586	0.0419815661980576	0.0190730524802962	0.0793054922500426	0.0430470861365719	0.0331279005992257	0.0540500776111497	0.0468381376630725	0.158614245315235	0.0666541827114473	0.0564040706252755	0.0780342680227816	0.0692877936239497	0.0136558145628747	1.66285976395541e-05	1.03373118979271e-05	2.8484144111476e-05	8.71230302358803e-06	1.71852636548316e-05	7.69620758902071e-05	7.32243755225414e-06	3.51767332628235e-05	0.000229856875426854	1.97094561034172e-05	4.46232595651827e-06	9.0530210156975e-06	1.5131957867876e-05	5.84439330479332e-06	1.32850024141699e-05	1.4147594795602e-05	2.55538494082106e-06	5.86358868463047e-06	1.34319670410481e-05	9.32115647779774e-06	6.80296258541117e-06	6.26309252749123e-06	2.98002273415608e-05	4.9530078536055e-06	6.4338714224799e-05	8.6943073549907e-06	3.37598742885937e-06	1.13834600990519e-05	0.000162468495230427	0.000359611644569812	2.00447753949475e-05	7.2174628187697e-06
2-084_08-183.sorted.dedup.grouped.realign.coverage.windows.summary	0.0146113349854778	0.0612755077043538	0.0220545514130282	0.110171324491989	0.0427052611106875	0.0212493418544056	0.0798432283954995	0.0589736426876212	0.0314117474961213	0.053616501255205	0.0486676031494178	0.130639746386053	0.0682138114151153	0.0602879754133526	0.0771939169693339	0.0688163745919174	0.0192690459211615	2.32392836468388e-05	1.40052164262341e-05	2.96606646545179e-05	6.1272438873732e-06	8.73893640142306e-06	0.000292785315123871	6.03471325161028e-06	3.16779550712829e-05	0.000179612994157823	1.85992705740125e-05	5.99426939756822e-06	1.53919503913431e-05	2.1518581493049e-05	6.67139755993919e-06	1.1606773324406e-05	1.98389359789686e-05	2.5565418039925e-06	5.70564734826801e-06	1.30026990745246e-05	1.82518211006511e-05	5.7038089912661e-06	6.40667415166384e-06	1.2828055159343e-05	4.39367323457004e-06	5.51163940599955e-05	7.08870459937325e-06	4.28092067178609e-06	1.29126195814309e-05	0.00017036483286687	0.000252936475964756	4.50091072634825e-06	6.74370626868107e-06
2-085_08-184.sorted.dedup.grouped.realign.coverage.windows.summary	0.0137440776421854	0.0556729600712446	0.0221200243918227	0.102522142694472	0.0391576813433568	0.0211176673734289	0.0744697614881206	0.0388759029935559	0.0319712918001013	0.0503122565851752	0.0643121833018893	0.137328101085273	0.0623120418266295	0.0776100696343955	0.0733968791495974	0.0658971128294783	0.0181310831803174	1.85746999763911e-05	7.24258017500697e-06	2.60721892914159e-05	2.69818919905629e-06	7.28517954611507e-06	1.98293201641876e-06	9.00633155620827e-06	2.54551854969792e-05	0.000353545922558698	0.000133900816778836	4.07785915365396e-06	1.48919156354332e-05	2.49062032789894e-05	7.7201053833961e-06	1.1828883435435e-05	1.3231914335479e-05	1.63664035450779e-06	0.000186087794732776	1.19594298952824e-05	2.3164438669973e-05	5.21567461421857e-06	4.12884098165752e-05	0.000228450120953253	3.46497787900201e-06	5.51015994416904e-05	1.00197843366025e-05	2.40549029434583e-05	0.00103682678048656	0.00165250587189903	0.00120755200524182	7.53253073319433e-06	7.40404553323927e-06
2-086_08-185.sorted.dedup.grouped.realign.coverage.windows.summary	0.0154678229048711	0.0616589285630284	0.0254536463152577	0.113803594243719	0.0431621576863474	0.0199243242902841	0.0827573922035181	0.0415811760868799	0.0335969929716953	0.0552488649800604	0.0498823951815276	0.130175987840515	0.0690310377883731	0.0591561316367691	0.0800867980376448	0.0716127576559881	0.0170804302061562	1.70208099507954e-05	8.71779077271796e-06	2.90460248265079e-05	3.32576004239168e-06	6.92213325933538e-06	2.58916109764143e-06	1.15516418202464e-05	3.00349010064129e-05	0.000215063497737497	1.24747615278304e-05	8.2043844695959e-06	4.54604842296505e-06	1.87608273722141e-05	4.27859661727462e-06	1.15497449989294e-05	9.99688061411689e-06	1.54211573068314e-06	5.91112749739921e-06	1.32265350431163e-05	1.8599597560273e-05	2.14024671929579e-06	2.05615430757752e-06	1.69177493259076e-05	2.76746230143505e-06	2.63342026170368e-05	8.29543189280967e-06	3.75570620756779e-06	1.16534378975896e-05	0.000141734282445394	0.000317745390635681	4.64468313144663e-06	5.44134808456707e-06
2-087_08-186.sorted.dedup.grouped.realign.coverage.windows.summary	0.0169758764073376	0.0636215131153852	0.0251350754896671	0.112368485593662	0.0430347588884217	0.0201426117519554	0.0818881926322231	0.0420322976473296	0.0346745045760055	0.0572485193809789	0.050790196229253	0.129057919866008	0.0703388825942883	0.0626913448253232	0.0812799878577762	0.0713832496418386	0.00573409917959461	1.79850240492804e-05	1.26538764987773e-05	2.15842755003947e-05	5.42696019239987e-06	7.51237190154562e-06	5.9753388924696e-05	4.85670977890406e-06	3.29033827810242e-05	0.000220671051378703	2.08019157210447e-05	6.30513261364661e-06	7.76412787783983e-07	2.08514739840948e-05	1.30622365863096e-05	1.22488202954482e-05	1.04561327267181e-05	1.65194210166805e-06	4.72653674129262e-06	9.01828232142621e-06	1.72694027308378e-05	8.16059398224016e-07	6.90908264601645e-06	1.12860684385961e-05	3.57414193116899e-06	3.2321899161237e-05	9.73654674723148e-06	1.06252915979289e-06	1.16045628757977e-05	0.000163153731282824	0.000300291356794899	4.54878777115314e-06	6.81062689675703e-06
2-088_08-187.sorted.dedup.grouped.realign.coverage.windows.summary	0.015137189099911	0.0617520355825011	0.0240369257737235	0.111112516083278	0.0423612741486307	0.0194535741142644	0.0798511132684248	0.0418088820230824	0.0330823147611662	0.0553068722782931	0.0485299253267767	0.123862586003501	0.0675269768888092	0.0574398972758087	0.0789557514428326	0.070475860671939	0.0439660579524329	1.41810758440917e-05	1.03860984024712e-05	1.70770288226282e-05	7.37776736604929e-06	7.8561134413909e-06	3.30628075568418e-06	6.60590754741461e-06	3.07657113341426e-05	8.26799381012785e-05	1.26558394400272e-05	5.86805687787686e-06	8.8268528493098e-06	1.1855145777593e-05	1.01369444188698e-05	1.30144141642014e-05	2.49619761078186e-05	1.77512971699412e-06	4.84408575832798e-06	9.36730258821971e-06	1.37640941029902e-05	3.07930665192858e-06	7.42286645506913e-07	1.24769217426043e-05	2.46048800423009e-06	4.51900265272102e-05	5.74237089208386e-06	4.56979457756796e-06	1.01591242987156e-05	0.00012325950693787	0.000121190863477583	5.876189500487e-06	6.44547308319649e-06
2-089_08-188.sorted.dedup.grouped.realign.coverage.windows.summary	0.0161664328468805	0.0634525495956355	0.0259695136743844	0.117096541111361	0.0429915559831058	0.0191690551265745	0.0822584101236291	0.0466456206732217	0.0321528496149444	0.0564639186627541	0.0513372893869646	0.121499712149791	0.070062088621835	0.0601878545750747	0.0826324026368344	0.0724173425592731	0.0130397673102503	1.21159955017222e-05	1.09728871376296e-05	2.51803828743086e-05	1.3359866246926e-05	9.13805864374666e-06	3.79969492555134e-06	5.30227989252712e-06	2.44273883235722e-05	0.000323249122739222	1.22031413448454e-05	5.59163132477211e-06	5.54873923010991e-06	2.00660112060159e-05	8.83713315421186e-06	1.32597846927142e-05	1.21874823261592e-05	1.96758973926597e-06	5.17973105063512e-06	1.4513867841409e-05	9.12920789405446e-06	1.02668696429518e-06	1.66870673042937e-06	1.08694014489208e-05	3.81807725183514e-06	5.17591841999848e-05	8.09571266076527e-06	1.75244843905557e-06	8.54301593367107e-06	0.000125238788971527	0.000564559366481856	6.2724582241721e-06	5.42891369581551e-06
2-090_08-189.sorted.dedup.grouped.realign.coverage.windows.summary	0.016729644851802	0.0611889114370819	0.02483835783707	0.112149620890352	0.0436934304995173	0.0215007028813987	0.0809339011057219	0.0411792975655505	0.0341299938746661	0.0546133530591097	0.0522309336713456	0.134978108354738	0.0686836071999245	0.0588407561977	0.0809075060752189	0.0699283865416238	0.0142999033237709	2.12794062647871e-05	1.2358282201118e-05	3.14876333858122e-05	8.77741499601847e-06	8.69649144336085e-06	0.000165621212383146	1.24280438844436e-05	2.74121558459346e-05	5.04167685393622e-05	1.57396309919066e-05	1.06037758654809e-05	1.75080896642088e-05	7.87469881378608e-06	1.26108194947565e-05	1.10076960119357e-05	1.16739200876946e-05	3.67085977658951e-06	6.68177402891948e-06	1.19487811199972e-05	6.36087028562203e-06	7.97934133877438e-06	3.79503557290895e-07	1.10921076487596e-05	3.63876940225976e-06	7.01453725838227e-06	4.75286348496851e-06	8.18304545408493e-07	9.17366135730749e-06	0.000200509727831078	2.72907705169482e-06	5.5307062540482e-06	7.05360380104457e-06
2-091_08-190.sorted.dedup.grouped.realign.coverage.windows.summary	0.0150219424339621	0.0629457901123967	0.0219253995220291	0.112753151744664	0.0428697220727595	0.0187872089660432	0.083483737544738	0.0410931763658834	0.0438230919884604	0.0571835489249831	0.0493936591630488	0.118781805781375	0.0685861733591273	0.0570412218263582	0.0825163390995931	0.0706737619494593	0.0279862098448049	1.25930189918381e-05	1.23601567621998e-05	1.30651329635131e-05	5.81161649944675e-06	9.2158067162617e-06	2.96970337370947e-06	6.90351317378698e-06	2.62495368251337e-05	0.000196141701883417	1.46880691127601e-05	8.46965365726847e-06	7.12714610773832e-06	1.5053691211125e-05	6.92836127755935e-06	1.27002208109703e-05	9.77382413240696e-06	2.08511087941303e-06	6.21699556384745e-06	7.94642358640453e-06	7.52116603898594e-06	4.45845976258558e-06	1.1387530985967e-06	1.83201519384588e-05	3.21108495321252e-06	7.11039138633752e-05	7.71640114005457e-06	1.95519079397463e-06	1.07833670913873e-05	0.00013041065800145	0.000290887521567471	5.30755496577863e-06	4.91282508870895e-06
2-092_08-191.sorted.dedup.grouped.realign.coverage.windows.summary	0.0154846923467494	0.0617546667450834	0.0236378180824101	0.11230281016101	0.04391799548146	0.0202812630867162	0.0812913874569468	0.0422116548315828	0.0327968298241051	0.0555647766671851	0.0500773909535752	0.12432080578063	0.0697383903523245	0.0594642984660899	0.0794004378177883	0.0698612183868836	0.0273296059420203	2.15842073107539e-05	1.53995358987062e-05	2.73421002277012e-05	5.73290434558549e-06	9.58245952327044e-06	0.000485571342762835	2.99001408223706e-05	2.90071281931775e-05	0.000280220524063357	2.53811549697824e-05	5.48696419586663e-06	8.189017872858e-06	3.30644830695554e-05	8.93999020167868e-06	1.45749130437665e-05	1.17597532016638e-05	2.88815277423852e-06	6.69890990691436e-06	1.37746211662055e-05	3.03137674378068e-05	3.94556389923296e-06	1.94963464140765e-05	2.17716215959675e-05	5.74868660118242e-06	5.11463448257568e-05	4.92866690412517e-06	3.25180224695116e-06	1.06806414752236e-05	0.000150020203358585	0.000387970586181493	1.1017987188608e-05	6.39838945658945e-06
2-093_08-192.sorted.dedup.grouped.realign.coverage.windows.summary	0.0157546552541107	0.0633377566858172	0.0249501981503599	0.115854782018857	0.045215923555195	0.0200384920704973	0.0839094836952621	0.0427519254736151	0.0352269009663619	0.0590992570255613	0.0507803403545449	0.116074567033879	0.0702751202847225	0.0611084417026231	0.0834825471301091	0.0725642146942509	0.016008280242622	1.76459649144387e-05	9.58652367690829e-06	3.16353114238958e-05	6.72161877881332e-06	1.02265402527308e-05	0.000302590590759759	5.89450932134516e-06	3.43058997769612e-05	0.000175167335764989	2.44080362082024e-05	6.79746724434534e-06	2.09847421305241e-06	1.6135496900844e-05	1.43454731142884e-05	1.42501207576196e-05	1.43563086093644e-05	1.79435798458595e-06	4.77339676414814e-06	1.37574669148307e-05	8.15045939616881e-06	9.73027457824992e-07	1.9303795661067e-05	1.66050350208041e-05	3.09245029469101e-06	6.5760619616257e-05	2.17360031224603e-06	1.0105905074218e-06	1.16344322462727e-05	0.000100740487186945	0.00029438161969018	7.36741428534305e-06	5.41774753800107e-06
2-094_08-193.sorted.dedup.grouped.realign.coverage.windows.summary	0.0114415120929442	0.0609180178174274	0.0221098205671881	0.109243185056528	0.0416686638465458	0.0186613087844897	0.0800673806490447	0.0490806662438931	0.0329149501491331	0.0543007194373363	0.0477565588415822	0.117471864735595	0.0662973418204392	0.0557363439068551	0.0783805322368376	0.0685527272002688	0.0607826545938943	1.35581084714508e-05	1.20859383244796e-05	1.45445553287856e-05	4.53079827376914e-06	8.10015015364056e-06	4.28365083521891e-06	8.57373036103595e-06	2.94005450021028e-05	0.000175471824174844	1.34052484950064e-05	6.74583933430172e-06	2.51861811655526e-06	1.23823723909488e-05	7.28370644767838e-06	1.41038328733362e-05	2.72983631765151e-05	1.39502585979365e-06	4.13364805459594e-06	7.4344235272567e-06	6.96870060837013e-06	7.75728665507377e-07	3.05719952888727e-07	1.25852332942675e-05	4.4865117385376e-06	3.77814146451949e-05	6.04582635806117e-06	1.98503679691068e-06	9.49160451865748e-06	0.000121642254899857	0.000292733997880509	7.92371831166973e-06	5.05723660386025e-06
2-095_08-194.sorted.dedup.grouped.realign.coverage.windows.summary	0.0151355012139738	0.0612398188510988	0.0220534223119163	0.110982557173177	0.035191857747715	0.0188583248398551	0.0804238396720275	0.0410852535518941	0.0331345253276512	0.0543711925944887	0.0402199634221556	0.130512795716265	0.0669688004024663	0.0567734767064495	0.0791750926619357	0.0696974128180551	0.0539407520013509	1.53260304575424e-05	9.84844110019673e-06	1.85686747072697e-05	8.55055230822987e-06	8.44320291508427e-06	3.69281912420879e-06	6.99017693560377e-06	2.91914165915747e-05	0.000177280943301031	1.33888933438118e-05	6.82742140406043e-06	8.73824060205219e-06	1.6093405474351e-05	7.77001833355183e-06	1.31548024090813e-05	2.75735573503609e-05	1.73074924819913e-06	4.47958628945657e-06	9.01734902423076e-06	1.83802938367174e-05	2.2370228378084e-06	1.02639871381797e-06	1.20487573713166e-05	4.89305459724964e-06	4.9916082659246e-05	6.19648400305627e-06	2.56599678454493e-06	1.0868606623445e-05	0.000160120969662523	0.000236823842506883	7.91822975376576e-06	5.8342663732811e-06
2-096_08-195.sorted.dedup.grouped.realign.coverage.windows.summary	0.0122672282925332	0.0514572971040848	0.0202910203885683	0.0935711796456606	0.0350510828811507	0.0160048853961446	0.066605902427423	0.0344962917041448	0.0389641880605124	0.0468268136492748	0.0579965612952635	0.179385238435045	0.0576122451116537	0.0488601869187381	0.0667474393774928	0.0584892564935403	0.0686983021719185	3.55593627008608e-05	2.09285571170394e-05	2.18472466038115e-05	2.66487501861469e-06	7.44341136378081e-06	0.00157687443696536	2.38109453817869e-05	2.51248064492661e-05	0.000167053550564875	9.03287927729168e-06	3.29377201286825e-06	1.09952270413159e-05	1.22861208716259e-05	5.8066579619802e-06	1.12134157944243e-05	9.52870139735839e-06	2.15554275903662e-06	4.38133824353229e-06	1.07452894603559e-05	1.45281285235352e-05	4.56169860600888e-06	9.60570919257311e-07	1.19915998302783e-05	2.05826975455487e-06	5.89650038973071e-05	2.11231031260029e-06	3.19312147350866e-06	8.00745968837986e-06	0.000235068996920839	0.000198922618658209	6.52945042583767e-06	6.08226480801184e-06
2-097_08-196.sorted.dedup.grouped.realign.coverage.windows.summary	0.0157518541640202	0.0615388679341501	0.0245490753354212	0.113039338962222	0.0431296522856672	0.0199135170638326	0.0823798862800408	0.0413821591745433	0.0332344273872921	0.0552047612352447	0.0504181082713206	0.12947134934937	0.0695769713739852	0.0582162224786433	0.0811889679534573	0.0718471179154793	0.0189530389797023	1.74519965230022e-05	7.02891490558335e-06	2.82457894476422e-05	3.39861016928504e-06	5.08077620376493e-06	0.000334898944516606	6.98321077181635e-06	1.85863477319137e-05	0.000188142970990766	7.96838876634948e-06	4.09115475178223e-06	4.65928252569148e-07	1.34325718700487e-05	5.00206352894399e-06	9.42012979308741e-06	1.03792818225588e-05	1.63074888399202e-06	4.68086503330368e-06	1.07265062832608e-05	1.84130528913805e-05	7.15396649380695e-07	8.01853635756605e-06	7.74494633459969e-06	1.77547864092085e-06	2.39007228415989e-05	2.23251997859086e-06	7.71892036953793e-07	7.33551346960364e-06	0.000139604546150576	0.000282070044119038	4.19208471385103e-06	4.89478577051867e-06
2-098_08-197.sorted.dedup.grouped.realign.coverage.windows.summary	0.0116756572389224	0.0638235352946993	0.0231359387876347	0.112703578310273	0.0429308433073362	0.0191847866907027	0.0834017212352365	0.0420490302172202	0.0483998361808518	0.0558015601545285	0.0470694891720127	0.113984838500994	0.0688059110828654	0.057552496796361	0.0812542318411801	0.0707511189934027	0.0360203312057247	1.12489469980175e-05	8.07396392884689e-06	1.48112752299264e-05	2.95463286925877e-06	5.80463403981723e-06	2.41623002230425e-06	3.74595339850209e-06	1.92764849413484e-05	0.00018934249206328	7.39420434987343e-06	3.71269299096822e-06	7.89241753772452e-07	1.19169268493228e-05	7.33877033731698e-06	1.11387718980616e-05	1.59684602420423e-05	1.53413629749974e-06	3.94205121792053e-06	8.04347522194084e-06	5.9238171668136e-06	5.3008774507105e-07	4.5248012749202e-07	1.05262260593128e-05	2.88949790450494e-06	2.34783830931273e-05	5.83027227062459e-06	1.41703194597424e-06	6.24602736479796e-06	0.000105144463316446	0.000328125700049294	6.95835442614834e-06	4.44303610639944e-06
2-099_08-198.sorted.dedup.grouped.realign.coverage.windows.summary	0.0141595904145575	0.0578175277422803	0.0222242874691726	0.106866478975943	0.0410807962698626	0.0189128959362578	0.0775722819443694	0.039143819434113	0.0308459620771994	0.0533396997979704	0.0477269601228965	0.163547103710493	0.065943408171859	0.0556051437171561	0.0771692823987754	0.0667358653126895	0.0286288029290841	1.83480440755199e-05	1.41050544838049e-05	2.89625568563861e-05	3.52714347114858e-06	7.43367834739576e-06	0.000511438618837176	1.81037976607347e-05	2.12452148053637e-05	0.000217087198893293	1.49989822843155e-05	3.82206925730129e-06	9.62908055983089e-06	1.8000327277526e-05	3.98044229282483e-06	9.97327795703537e-06	8.23610172738167e-06	1.72732190744335e-06	3.89808831435259e-06	1.07341724077062e-05	1.09298510915975e-05	1.73576846933794e-06	4.36194533839708e-06	1.47371388655833e-05	2.29464931469654e-06	3.93567551478351e-05	2.54311901042902e-06	8.42544548985203e-07	7.8313706365993e-06	0.000161724208955212	0.000289609379320229	7.94258370154472e-06	5.22279077148722e-06
2-100_08-199.sorted.dedup.grouped.realign.coverage.windows.summary
2-101_08-200.sorted.dedup.grouped.realign.coverage.windows.summary	0.0155522290626431	0.0615095868550117	0.0245959967869004	0.113329552037608	0.0432151654327601	0.0199633350862498	0.0829990895647419	0.0418004545737636	0.0333700526304891	0.0550457459570353	0.0509347816619715	0.12027245765336	0.0701920812874697	0.0583598487595409	0.0816687185433509	0.0721255688333633	0.0270342598430426	1.7929884977552e-05	1.2180555715548e-05	2.97843482452939e-05	5.01543555259057e-06	4.78219402955837e-06	0.000499905664946044	9.11573239060893e-06	1.92453968797496e-05	0.000243960976595509	9.00282566608379e-06	4.24143024367479e-06	3.27578062602554e-07	2.27120790071104e-05	9.54656068156013e-06	9.50050662287225e-06	1.25920710141462e-05	1.74782580794514e-06	5.39723855526112e-06	1.21753560637607e-05	2.53817287962115e-05	8.95825722219228e-07	8.29715863780164e-06	8.93523019284834e-06	2.79072739500634e-06	2.91447910754508e-05	2.54857218319583e-06	8.26001826789206e-07	8.2741316084577e-06	0.000114003108244874	0.000366204790115922	5.56139899026149e-06	4.80299263670774e-06
2-102_08-201.sorted.dedup.grouped.realign.coverage.windows.summary	0.0124946131486488	0.0527352903703699	0.0196366883073537	0.098694170947653	0.0369984101857969	0.0166986786327737	0.0704909692647687	0.0357596211845665	0.0279335347772729	0.0488521354210968	0.0432064136610504	0.109243483674177	0.0597177713428814	0.0713473251197882	0.070102456849401	0.0613194466152583	0.135058646049929	6.41585743155712e-05	0.000112462149800415	3.96728979319844e-05	5.02737986183693e-05	3.09754935873745e-05	0.00261580637180858	0.000156257337241092	6.41825144622299e-05	0.000181921683824001	6.2970226184621e-05	3.03611996114097e-05	1.68788221240023e-05	8.0811747823195e-05	3.68785225156137e-05	5.41714582403286e-05	4.68671666853239e-05	2.00078502287718e-06	1.51963901152031e-05	1.15559597286188e-05	3.731759499263e-05	5.63764985570382e-06	7.24163968183423e-06	1.52427423140528e-05	3.64348657551947e-06	3.14522590612576e-05	2.8453118986232e-06	8.83238602257899e-07	9.14870157736685e-06	0.000124992524434523	0.000243147335491475	2.25073034129007e-05	1.01893339097849e-05
2-103_08-202.sorted.dedup.grouped.realign.coverage.windows.summary	0.0155791415012268	0.0607751401920738	0.0220976154951803	0.109751484222888	0.0415603953194157	0.0185882170094934	0.0805886559670837	0.0406767141394977	0.0327298099902618	0.0541736346208771	0.0480105884944361	0.113658758294491	0.0664435072459948	0.0431103311180352	0.0786437664780574	0.0687595611866208	0.0820182125312246	1.82503351663745e-05	5.93839680417888e-05	2.90658137201577e-05	3.88647684542491e-05	2.5241465526856e-05	1.99983793875398e-05	3.32170262988579e-05	6.87883831602071e-05	0.000187533295711836	5.18880641853931e-05	2.42573839567289e-05	1.35601626352297e-05	4.7342660832413e-05	2.77998683043507e-05	4.25492312488904e-05	6.12882932070934e-05	2.63863629792337e-06	4.80424366671081e-06	6.88822214949693e-06	9.43999694052145e-06	1.85304548050885e-06	4.45819300468808e-07	1.48930855985249e-05	5.18482962665719e-06	2.48556469460121e-05	7.32287852538436e-06	2.35049330716653e-06	1.19572364336223e-05	0.000115480454794362	0.00028849811129508	7.63439388948346e-06	7.74811618365625e-06
2-104_08-203.sorted.dedup.grouped.realign.coverage.windows.summary	0.01514755549994	0.0605373492654543	0.0237525067444577	0.111234957147987	0.0427993624452921	0.0205457408041623	0.0798476757584903	0.0402811542053052	0.0323270291969354	0.0539057639581048	0.0512100224541402	0.122507014299613	0.0684420877846204	0.0565181960034252	0.0797296248163753	0.0687564769911346	0.0462182375463091	2.60258707159528e-05	3.7338815394925e-05	3.71499275417023e-05	1.83726901642505e-05	1.32454508518384e-05	0.00052025019502014	2.72043127818591e-05	4.87707445483682e-05	0.000292343366469272	2.91948238860299e-05	1.62934364728701e-05	1.388499240212e-05	3.23702220484743e-05	1.72874526033464e-05	2.35470274978073e-05	2.21405318558316e-05	5.94773641761821e-06	6.74047047878113e-06	1.64615020430603e-05	2.57571641111058e-05	6.67106286867305e-06	1.25875658617426e-06	1.76116852962798e-05	6.33542749693616e-06	3.37266450574435e-05	4.53677885784981e-06	9.58320788135034e-07	1.3910276602945e-05	0.000140902406205824	0.000330491276290599	1.15528967024887e-05	7.27094292746425e-06
2-105_08-204.sorted.dedup.grouped.realign.coverage.windows.summary	0.0145346437913676	0.0577064430310801	0.0220632785218625	0.104589798726012	0.0394902095063887	0.0181876070318005	0.0755437704807215	0.047366231220502	0.037461870866985	0.051325852958286	0.045365767222988	0.115887695879936	0.0633367974904609	0.0533714486059804	0.0750294719509015	0.0659385582257996	0.0855735969839651	3.8926539635473e-05	2.20956842359269e-05	3.00940062143062e-05	1.18193473154255e-05	8.10002464492709e-06	9.82397843432268e-06	5.50317496289146e-06	6.77483266038228e-05	0.000246866688562107	2.15628371363453e-05	5.2523499815896e-06	9.04217818165794e-06	2.35376159070428e-05	6.76977872419187e-06	1.10375470627608e-05	4.28367887842759e-05	1.36581065688995e-06	4.53731160205745e-06	1.11248990462987e-05	2.35419835062197e-05	2.02157447616421e-06	1.53115548287252e-06	1.77829920201099e-05	5.15439097147918e-06	5.74969473929037e-05	4.67520294749951e-06	1.05695900080931e-06	2.93215651027348e-05	0.000132060600540906	0.000375685906571015	9.76782358776256e-06	4.96159266495611e-06
2-106_08-205.sorted.dedup.grouped.realign.coverage.windows.correct.sorted.summary	3.80228527791553e-05	0	0	3.54128162129221e-05	3.20524759883382e-08	0	0	0	0	0	0.0144242635158787	0.0579237339988082	0.0236607228156548	0.107957988152479	0.0401823707717053	0.0191874103366665	0.0927019766707143	0.0514080877241334	0.0372436798347972	0.0579967585000169	0.0475849934962959	0.112569142476781	0.0755785744965079	0.0553168406431235	0.0761432164279229	0.0662982360464043	0.0363199895138636	0	5.66863547116337e-05	3.01748212659246e-05	2.20851899068034e-05	6.07218648336493e-05	2.86817962553711e-05	4.09616857119785e-05	4.66187753987805e-05	2.07162389968498e-05	6.12801982863494e-05	4.0865183633734e-05	3.33325071261951e-05	2.37422684503725e-05	0.000851864513396816	5.54376867492063e-05	4.93132512834776e-05	0.000251871113518597	0	0	4.32915216010233e-06	0	2.33052518960369e-06
2-107_08-206.sorted.dedup.grouped.realign.coverage.windows.summary	0.0154723689780334	0.0630661243771219	0.0248456059732656	0.116724366849521	0.0447485427464273	0.0212565150120088	0.0823374800353424	0.0420598865152212	0.0336645654020697	0.0575390943072136	0.0516919270674509	0.123782005598096	0.0707085827446663	0.0590993145973257	0.0837164606103834	0.0749322596997976	0.00895415597143861	2.21508256564231e-05	9.47856307109332e-05	5.35686720575058e-05	6.75784976463439e-05	4.01225758497828e-05	8.30436654129591e-05	8.49541615425805e-05	8.50569846312278e-05	0.000157371096695971	0.000111977938749792	6.30895148321827e-05	4.01261710626726e-05	8.08822234236321e-05	6.42881588096305e-05	6.61296268517684e-05	7.80197149208008e-05	2.53318700212876e-06	1.07698197325815e-05	1.11379695324935e-05	1.1804522002256e-05	2.94447935671793e-06	1.00435867288489e-05	1.44211179434273e-05	3.85622534556246e-06	5.27511206463731e-05	3.27236277226455e-06	1.72354505935357e-06	8.23663273045273e-06	0.000100583990059547	0.000210152417130618	6.58930618436218e-06	4.13089961034054e-06
2-108_08-207.sorted.dedup.grouped.realign.coverage.windows.summary	0.0139874277540041	0.0576154685117556	0.0226374498804488	0.10507402451776	0.0413050687499097	0.0186993362261452	0.0759832607312058	0.0380196063259528	0.0318665133350029	0.0535568993600814	0.0467243083807945	0.129351056735901	0.0639768954028886	0.0535403559646099	0.0745347808081052	0.0653672017286923	0.0770879054691899	1.51634674636099e-05	5.23270799358415e-05	3.90659792751303e-05	3.62596509417761e-05	2.20181342928098e-05	4.16077152202169e-05	4.52318064306249e-05	4.40055368917981e-05	0.00017536029181977	4.69183018232657e-05	2.94267211643037e-05	2.47525054894113e-05	5.64623666385966e-05	2.90841752112206e-05	3.47800323172993e-05	6.2404077295247e-05	1.86788734153811e-06	4.57302595133387e-06	1.18586860475419e-05	8.55390463147389e-06	3.15412116099212e-06	1.69474048122699e-06	9.70971614056368e-06	3.49666711407516e-06	4.80583727086908e-05	1.48389107947151e-05	3.02145019010438e-06	7.9130363822704e-06	0.000152923906669585	0.00024558595996933	4.30093802798783e-06	6.51287042962466e-06
2-114_08-213.sorted.dedup.grouped.realign.coverage.windows.summary	0.0137588889535812	0.0581183785360912	0.0247157070156003	0.108019750311729	0.0402012361555628	0.0186770429842954	0.0762817947478377	0.0402627561986885	0.0296844019223528	0.0516831702826143	0.0465428181801118	0.142908531821472	0.0645412803517745	0.0548757158488129	0.078038926397703	0.0669664792378242	0.0496976994879066	2.70899527417269e-05	0.000137647486479447	6.14957514402078e-05	9.22287822413808e-05	5.97184097827562e-05	0.000837755455869046	0.000141230510094127	8.91923215509738e-05	5.05563957262347e-05	0.000129727722229823	8.29615042142586e-05	5.02939105687751e-05	0.000105176250625276	8.55364228797237e-05	8.7369095598645e-05	0.000102635070411927	1.01012925634207e-06	7.41233792980472e-06	1.14879429453733e-05	2.20770935263861e-05	3.80839647481273e-06	2.91162841757919e-06	1.0604670268986e-05	3.178836958335e-06	4.00610380421034e-06	1.11181695101859e-05	5.10732688126463e-06	8.91167474182348e-06	0.000186869863809029	3.39003966857887e-06	1.67147039471272e-05	4.04456563962216e-06
2-115_09-109.sorted.dedup.grouped.realign.coverage.windows.summary	0.0151349425848484	0.06011647818092	0.0240291773400404	0.110101126536105	0.0413982977023761	0.0197269885351912	0.0783534265691197	0.0403744529731939	0.0310925224825782	0.0532680137657984	0.04921729908979	0.109490167515534	0.0672248884379897	0.0566130350002664	0.0789748766395446	0.0687744785197885	0.0724012958219916	2.88049959497428e-05	2.29109795406241e-05	2.63092961673678e-05	3.5564535360311e-06	5.31157799836886e-06	0.00140819746335903	4.88018311290957e-05	2.40068748296774e-05	0.000234697950303569	9.28712688247023e-06	5.82047949245419e-06	1.62171678166322e-06	4.40505653895599e-05	4.25277655223481e-06	1.03452775594303e-05	5.70594411782629e-06	1.04643683182763e-06	6.85845632501953e-06	1.43885064376299e-05	1.77249999928415e-05	3.15297664813736e-06	8.17886697911049e-06	9.83962991121504e-06	2.84125821378075e-06	5.27064461732287e-05	5.92980871368991e-06	3.07813819312481e-07	8.98647152407199e-06	8.76826862002236e-05	0.000434159352910535	5.33110107358953e-06	5.67731027416931e-06
2-116_09-110.sorted.dedup.grouped.realign.coverage.windows.summary	0.0123033601969229	0.051975280029628	0.0212051595197951	0.096528048373569	0.0366872703713439	0.0182661579254507	0.0720516837956205	0.0361856427630158	0.0285572060948341	0.0481055919397859	0.0433115714814569	0.112622292015696	0.0589694970277166	0.0488382387278615	0.0697233257648116	0.0602736572000212	0.153878341206804	6.79525983884304e-05	5.01609053122658e-05	2.73338792696268e-05	1.96850112585908e-05	5.17277893253083e-06	0.00350099203481522	4.87617053778122e-05	2.44983689898843e-05	0.000231740083839483	1.73010109773434e-05	5.80984098520202e-06	2.34963878973335e-06	2.21068091805037e-05	7.29975525725288e-06	2.16071930938889e-05	1.30216308241788e-05	1.66790679809384e-06	3.94332476615675e-06	1.08857205116631e-05	1.03242537403229e-05	5.83114510994075e-06	8.64397680528401e-06	1.45314747613079e-05	2.91041833124326e-06	4.17945693584157e-05	5.39475416771183e-06	1.29748991957197e-06	1.36779353120979e-05	0.00011975598299507	0.000430278032888563	3.28702027823767e-06	1.39796292075916e-05
2-117_09-111.sorted.dedup.grouped.realign.coverage.windows.summary	0.0148954766867297	0.0626878676724334	0.0263566192166407	0.116144077354014	0.042730000146011	0.0209397277532297	0.0829397387442457	0.0419657861860903	0.0314454583590393	0.054435095192669	0.0512275225755402	0.126401460198905	0.0694313809724368	0.0593131143530912	0.0810567934126227	0.0711984918941602	0.0224794398345437	1.62953984371781e-05	1.15960320376147e-05	2.66594448894167e-05	1.18388132640829e-05	9.19469325773334e-06	0.00032690750421849	2.59795283163554e-05	1.99571333714903e-05	4.54246257501082e-06	1.08844764217423e-05	5.76799121287443e-06	4.58055856533429e-06	5.70858729575987e-06	8.17514124551698e-06	1.07734169245281e-05	1.39928509542373e-05	1.04279702326119e-06	6.25742783431839e-06	1.69830633472544e-05	1.47218403283933e-05	1.11963469865938e-06	2.30965012520451e-06	9.97727529624267e-06	4.10984709167646e-06	4.47595601563255e-06	6.03078897663128e-06	1.12802873042557e-06	9.54853398141578e-06	0.000114107822134824	2.87915289580288e-06	2.69125572319049e-06	3.6972481456307e-06
2-118_09-112.sorted.dedup.grouped.realign.coverage.windows.summary	0.0148655211055339	0.0628383011838438	0.026426654728808	0.116357447898122	0.0428036210668334	0.0210334977673863	0.0832615164391309	0.0419347996014349	0.0316995010892869	0.0543283176181901	0.0513593528358082	0.126493007542018	0.0694633487530804	0.0595184247451568	0.0811992726181721	0.0710916457250977	0.0207131747733483	1.47985996004324e-05	1.0858482911895e-05	2.96982113367401e-05	9.82326936652328e-06	1.04241950665713e-05	0.000290413107588504	2.24620107495455e-05	1.95770526777948e-05	5.65860977721851e-06	1.06571020295449e-05	5.34720930738636e-06	4.73984971333357e-06	4.2142005731417e-06	8.09190848983254e-06	1.01050739239334e-05	1.21471918810558e-05	9.41278692901726e-07	3.85454589827358e-06	1.52753511461878e-05	1.3184335594629e-05	6.42746011079169e-07	1.67667277764997e-06	9.47326553266235e-06	3.9928746193767e-06	4.2206344671465e-06	6.66615757836964e-06	1.21857952450846e-06	8.67674945486855e-06	0.000111091474223219	4.70060295990432e-06	3.04516203247018e-06	4.10932810086352e-06
2-119_09-113.sorted.dedup.grouped.realign.coverage.windows.summary	0.0128506678076015	0.053453014367047	0.0191336971182569	0.0984047334885347	0.0382303627498659	0.017712838111145	0.0708915144889313	0.0364848059858545	0.0292746684222915	0.0491083426838756	0.0649868785547983	0.142475363411288	0.0599000147411378	0.0503257017539833	0.0809898652595575	0.0630641268943285	0.0747273985122247	1.02488667748483e-05	7.69889570491834e-06	2.23381787710725e-05	2.6378514288371e-06	5.42265034306e-06	7.0189034196037e-06	4.49846591291308e-06	2.31110937309693e-05	0.000159505732739791	6.8373800553036e-06	4.75130202747393e-06	4.17575770971291e-06	1.2695830538846e-05	1.57644397924904e-05	8.37168468212584e-06	2.47318380550773e-05	2.02773123216178e-06	4.13685984593432e-06	1.01336138451339e-05	1.11536022731059e-05	2.84530670232293e-06	7.11686840986089e-07	1.02366211510661e-05	1.59481241492227e-06	4.1455038156629e-06	3.22492103956956e-06	2.04285817918679e-06	5.49756474737432e-06	0.000187976808033288	0.000210672991217286	7.25877357957168e-06	3.76588947841627e-06
2-120_09-114.sorted.dedup.grouped.realign.coverage.windows.summary	0.0117481462972139	0.0499325651320741	0.0193082704801084	0.093860362378118	0.035634480563156	0.0170325807978574	0.0668754453438109	0.0330025559796268	0.0270104103053282	0.0462111846127535	0.04149780150648	0.149104974799457	0.057075645360842	0.0476754268693682	0.066149403727242	0.058506186358585	0.135509981466332	1.0496058196618e-05	4.36226451078636e-05	2.68138220617528e-05	4.00943185332022e-06	5.76928178298014e-06	4.64316363417438e-06	0.000102310189575885	2.4651170884995e-05	0.000158742843372344	1.80225355353068e-05	2.89658557427057e-06	1.14403517297651e-06	2.50838338390441e-05	3.20761184200496e-05	9.28831804881218e-06	8.52584913132377e-06	1.98547171551376e-06	1.05723714477156e-05	1.06513390727645e-05	3.89927533434453e-05	2.03723200756258e-06	9.71832662891008e-06	1.18212543917654e-05	3.0107236541731e-06	4.27102040621311e-05	1.71074401156232e-06	7.53842202146934e-07	9.23655775676336e-06	0.000224041106165883	0.000235024241982551	5.57219451710194e-06	7.52515015171323e-06
2-121_09-115.sorted.dedup.grouped.realign.coverage.windows.summary	0.014049781769916	0.0547778425255048	0.021464621419709	0.101523358865913	0.0394754171392347	0.0163702276279693	0.0984412402046728	0.0371497313833275	0.0320316642145076	0.0517047376309333	0.0444111500062502	0.115955784414596	0.0614267697194871	0.0548357649520402	0.0705334830373827	0.0639259405648096	0.0946433886233107	1.2954909669203e-05	2.40759230872072e-05	2.74282065571406e-05	3.47127933347058e-06	4.8645509014003e-06	4.29881056732634e-06	7.01538413542591e-05	2.17157251309924e-05	0.000178772585614642	6.12658703125757e-06	2.65122783960858e-06	1.57101738923613e-05	2.06216431628134e-05	2.70739388719813e-05	9.11168326513335e-06	6.2537426111516e-06	1.46806896786738e-06	8.44462645296202e-06	1.3267018819852e-05	1.95703997055077e-05	5.22629832655335e-06	1.91413346204107e-06	2.91281474648147e-05	2.99665583204796e-06	4.47961628226657e-05	4.37972775453163e-06	8.64249957461529e-07	9.91133546810326e-06	0.00012625733111841	0.000222083000084001	2.68930651594048e-06	6.05042967859377e-06
2-122_09-116.sorted.dedup.grouped.realign.coverage.windows.summary	0.013806363501733	0.0553841427409977	0.0232675310067902	0.103209120683923	0.0380727994032773	0.0177662653779431	0.0727088701272503	0.041400239441571	0.0282243649770082	0.0488949023730201	0.0456514151772176	0.123725416703885	0.0618995235260641	0.0523411528025708	0.0720395495263252	0.0636397023279119	0.109401575619839	1.18387417610901e-05	9.97830347964675e-06	2.84380357647349e-05	9.45846563981271e-06	9.59924160140752e-06	1.17392945221653e-05	7.32532236487632e-05	2.17737792341916e-05	0.000205879031980783	8.78235356738259e-06	4.19357382842519e-06	1.20763819164428e-05	2.28237870945272e-05	3.13898106291838e-05	1.13427970890496e-05	3.99028817379195e-05	1.31670727381567e-06	1.14448273731413e-05	1.19285025806391e-05	2.68275071031869e-05	2.04448024958333e-06	7.8395420814724e-07	7.36490753205871e-06	3.52973122053774e-06	2.78478099441034e-05	5.92098528377434e-06	1.12814497663363e-06	8.69517579300048e-06	0.000136053509268466	0.00038113735503082	2.60461359402066e-05	6.23676255542508e-06
2-123_09-117.sorted.dedup.grouped.realign.coverage.windows.summary	0.0101837828552309	0.0470368866006762	0.0181053326001273	0.089347130230665	0.0343133368710878	0.0172924571699004	0.0640647374735724	0.0348483855677908	0.0266077657445079	0.0439141945547759	0.0381034472437339	0.105841932862705	0.0548952773796508	0.0460833136945485	0.0643569888233841	0.0591841480447183	0.215185198314837	8.32078454191412e-05	2.21071780405531e-05	2.09743626378838e-05	3.15738489320904e-05	8.67790685121715e-06	0.00398238400233761	0.000163229084115389	4.1698574394409e-05	0.000202438920161626	2.03959356749824e-05	6.17639803763049e-06	4.01773866023631e-05	5.15055406290558e-05	8.51489561621766e-06	2.44712165499697e-05	1.49519613890777e-05	3.66362116632497e-06	2.08113514028843e-05	1.06873771444136e-05	7.5053527649927e-05	3.85668055524142e-06	9.80020540001549e-06	7.65672034034937e-05	4.33820222176065e-06	3.81799355707333e-05	1.43705296107846e-06	2.18525199361069e-06	1.08436275447818e-05	0.000114729861285725	0.000304250328874603	6.26203527629382e-06	1.38754862750028e-05
2-124_09-118.sorted.dedup.grouped.realign.coverage.windows.summary	0.0155175209475455	0.0600386709802243	0.0233371241700628	0.109857057554651	0.0426016225131908	0.0203987241079204	0.0788190844440414	0.0399793162204072	0.0327932644434483	0.0537631865367622	0.0507463799423905	0.131835145730893	0.0676800656333705	0.0583461583706391	0.0793706269854462	0.0682661513097533	0.0356717696303056	2.00552818469985e-05	1.33740190969903e-05	3.31329054583892e-05	5.9185058599223e-06	6.45522200952156e-06	0.0004684699570948	1.28669076668693e-05	2.39732052518279e-05	0.000207598741705802	9.26488403341335e-06	5.6450975682705e-06	1.33179442753904e-05	1.63108072692298e-05	9.63337571821285e-06	8.17194744844094e-06	8.14338760141489e-06	3.0635660297697e-06	5.53573425160978e-06	1.39849211906938e-05	1.38529189709027e-05	5.99582642138306e-06	2.13850561877967e-07	8.52406946482307e-06	2.97440358051765e-06	4.80742332336383e-05	3.00505317244804e-06	4.79944746364558e-07	8.03576573884113e-06	0.000175690426761359	0.000235917571486215	3.66924376121235e-06	4.99170399484531e-06
2-125_09-119.sorted.dedup.grouped.realign.coverage.windows.summary	0.0144408279368745	0.0607990789098678	0.0234202229159186	0.111264449689487	0.0413697177851031	0.0182343574942228	0.0785386207603677	0.0416761914126141	0.0307037582390236	0.0530749043988222	0.0484563949778119	0.134593564254619	0.0671378560726402	0.0568522066894734	0.0794846985507784	0.0695028106447361	0.0382567224732353	1.08048674082601e-05	5.03005970270147e-06	2.86331838545286e-05	2.85032490965833e-06	4.98125493996104e-06	1.30175612618552e-05	4.08312053991971e-06	1.66646080775488e-05	0.00029662330520264	8.56174980646313e-06	7.60086642575554e-06	7.79608547671724e-07	2.77103301590733e-05	4.45644528347959e-06	1.11344580137798e-05	5.37739749467228e-06	1.19413211692157e-06	3.14822411080118e-06	1.11832627765202e-05	6.991123805544e-06	1.00081455022248e-06	4.15157397337381e-07	6.05242440790024e-06	3.7275429828109e-06	5.12868335312238e-05	7.55079400684004e-06	6.57343109585646e-06	6.18869744672091e-06	0.000180912283369793	0.000488555957530455	4.12368553752214e-06	5.09534399571788e-06
2-126_09-120.sorted.dedup.grouped.realign.coverage.windows.summary	0.0136994169944179	0.057463732365063	0.0247144733606383	0.107052627632556	0.0397051226844583	0.0183706131582991	0.0754052458100707	0.0399815195368181	0.029174688221585	0.0513098613584542	0.0462548558045136	0.136808860628519	0.0641299248232368	0.0542256188309205	0.077277228030995	0.066155849550744	0.066350288116323	1.23209745773371e-05	5.67101596120884e-06	3.00383269926465e-05	4.14453895066128e-06	4.95858260558242e-06	0.00101655820708806	4.40193235453185e-05	2.01060653941578e-05	8.37384992244844e-06	9.22331202455231e-06	3.34675294362729e-06	9.18905483793295e-06	1.38596448238e-05	1.58035950068785e-05	9.58678658088657e-06	1.12456472956581e-05	8.54107144357346e-07	8.09805053864848e-06	1.17780852639625e-05	2.50884538412893e-05	3.31656016897972e-06	1.77614803167174e-06	1.16555722745271e-05	2.43864718307332e-06	4.84245654924559e-06	1.46220123836513e-05	2.86482980982947e-06	8.37094677104001e-06	0.000196478319758527	3.65564825348324e-06	1.9201443415294e-05	3.88441658446679e-06
2-127_09-121.sorted.dedup.grouped.realign.coverage.windows.summary	0.0149614846292626	0.055880183665737	0.0226173583318536	0.104527833901035	0.0412119555417989	0.0180785042178703	0.0758964042783497	0.0398100379716905	0.0312675367969006	0.0522750750603427	0.0464260648397409	0.122799637047572	0.0644644934154999	0.0552924258944362	0.0764244535653588	0.0668136903231223	0.0809134324902605	2.82056798831939e-05	7.76131026670666e-06	2.5921002546114e-05	3.69896402942547e-06	6.83990484117186e-06	0.00156212988163371	2.91098187675346e-06	1.96901357034217e-05	0.000226573123233338	7.75895573836203e-06	3.10719257213992e-06	3.75233333857059e-06	2.25461785854669e-05	2.20203339218312e-05	8.28323071643464e-06	2.52672285090863e-05	1.52730405288818e-06	4.08510667794602e-06	1.33564544563468e-05	7.51251510495664e-06	1.90952248750099e-06	3.4784232078111e-06	9.17873633017842e-06	1.46922568705378e-06	4.99316977619454e-05	3.23119773162416e-06	6.2787422523666e-07	7.89316385400636e-06	0.00011363738634002	0.000445738900294447	7.20328704902758e-06	3.99720428641289e-06
2-128_09-122.sorted.dedup.grouped.realign.coverage.windows.summary	0.0116946010665803	0.0474750732131094	0.0198986704400558	0.0879660496951347	0.0341141107339197	0.0170332198554869	0.0666850717065006	0.033075381197127	0.0267998402581241	0.0441109910870863	0.0400658900655855	0.157297349874114	0.0539774615896579	0.0450266798230607	0.0642410747182254	0.0555688683610205	0.136835849336419	6.21520974766395e-05	4.97834239342917e-05	2.6642179760368e-05	1.69501633059437e-05	4.01423628779578e-06	0.00270166045216005	5.12236632744342e-05	1.65987209279381e-05	0.000307380196195173	1.63799124537853e-05	5.27613173462201e-06	1.58036668489104e-06	7.13645337137426e-05	5.45672366020699e-06	1.87748161640327e-05	1.04585954580485e-05	1.77444680408818e-06	3.0093658636901e-06	1.28639899855498e-05	9.86961100365096e-06	2.93967686336062e-06	7.79542656373707e-06	1.08332675028306e-05	3.6950157056414e-06	4.0360422008021e-05	3.63581752256582e-06	3.41925708068175e-06	1.43229629279314e-05	0.000374770958201956	0.00049554049708476	3.45072953244345e-06	1.40104864425831e-05
2-129_09-123.sorted.dedup.grouped.realign.coverage.windows.summary	0.0135791158846998	0.0498036772717287	0.0199894019191584	0.0912199886699339	0.0348184935128977	0.0174181554636446	0.0650093143036261	0.0341895519973396	0.0272647271919802	0.0456093068391081	0.0412167995027976	0.161259473542708	0.055681642951298	0.0473499157220026	0.0665615784334021	0.0572372990258976	0.114530180711019	8.50001666076419e-06	1.13895893747203e-05	2.16049865822866e-05	4.34368990506603e-06	4.61988259536924e-06	8.5940714688134e-06	3.79205099119014e-06	2.22775531065115e-05	0.00024943335094649	1.6137864247744e-05	4.10855288494302e-06	8.20889463584999e-06	2.69392378387915e-05	3.66589811372732e-06	1.63774800682503e-05	4.83411854703688e-06	7.21833328441115e-07	3.28370714768611e-06	1.28145943633388e-05	5.8941013044168e-06	5.92694584056096e-07	4.74827487302371e-06	8.64184533956855e-06	2.59919715577245e-06	3.99016326147791e-05	1.5250315305121e-06	7.59903131699126e-07	6.6293710340078e-06	0.000282776526866663	0.000344987064190637	4.57509459153629e-06	3.52854823530626e-06
2-130_09-124.sorted.dedup.grouped.realign.coverage.windows.summary	0.0139296227878435	0.0533315137598398	0.021658798069679	0.0971404423837201	0.037694066904807	0.0176283413662539	0.0702161294916345	0.0358350050655929	0.0284496195991324	0.0473940131056197	0.0440901621679754	0.152065230084906	0.0601801564837723	0.0510245475464177	0.0706610204590933	0.0615122139582469	0.0943664881777691	3.40615667777297e-05	2.02610934517062e-05	2.46698469637315e-05	3.03470975328079e-06	7.01449822998278e-06	0.00160207014536575	4.70002367596499e-05	1.68894089076974e-05	0.000262735758384551	7.60807738721352e-06	5.26087367248709e-06	4.81254226988051e-07	7.89140734056704e-05	3.71543756328602e-06	8.10191975293566e-06	5.19115475026749e-06	1.14648894316671e-06	4.7457283027534e-06	1.08713102744363e-05	1.48966097142539e-05	5.36448373745232e-07	5.95709457631889e-06	7.2652926863005e-06	2.09156766658791e-06	4.353753028941e-05	4.29449194505434e-06	1.71392350456509e-07	6.37443979127231e-06	0.000233851789899991	0.000465335073081243	6.62329761086171e-06	3.01147011254092e-06
2-131_09-125.sorted.dedup.grouped.realign.coverage.windows.summary	0.0141894005054393	0.0544262766933599	0.0220484246794103	0.0993800527737563	0.0389620342877115	0.0188796872710333	0.0727872268074035	0.0370323720288155	0.0297988467076185	0.0483508237857773	0.0466160400408518	0.147943865982066	0.0615391250122804	0.0542276310370108	0.0729096671919625	0.0625147965388971	0.0748094840681071	2.84260526832568e-05	1.82384372491515e-05	2.95013305370727e-05	1.00683439998083e-05	5.53878191423753e-06	0.000870840193122838	2.09734229848385e-05	1.89357164035031e-05	0.000328907494580214	1.06757108421514e-05	3.73594831121007e-06	1.14262034056508e-05	4.04651277666798e-05	9.77475277692341e-06	7.62511454186319e-06	9.79310222835371e-06	4.43414493813317e-06	3.83778776664826e-06	1.12638107604926e-05	2.43075183097249e-05	4.25156789640164e-06	3.81668589750341e-07	9.59859804319248e-06	2.09091999048324e-06	2.39653010405497e-05	2.49093803166389e-06	3.9359573318004e-07	9.02976504885303e-06	0.000230007621261157	0.000428864296301657	7.3425329898365e-06	4.11119459295981e-06
2-132_09-126_val.sorted.dedup.grouped.realign.coverage.windows.summary	0.013469117213523	0.0552361631718729	0.0221459753270204	0.10099640310589	0.0380684426589212	0.0188066487306115	0.0732767054873218	0.0372584680155055	0.0297223090893895	0.0500396373451663	0.045036864295099	0.149910528948752	0.0614306054714501	0.0526300656957522	0.071627938662062	0.063444448204464	0.0733858382537357	6.65405510815794e-06	2.47530850023475e-05	2.42348515339239e-05	4.57094444429814e-06	3.58536145827804e-06	5.61758817131075e-06	6.20095309679302e-05	4.66175272577418e-06	0.000239077068716064	1.34380599984281e-05	3.2096030521703e-06	7.77350202635392e-07	2.75125607972013e-05	1.95965837085315e-05	3.37243169481699e-06	3.11722911066881e-06	2.71642014415389e-07	1.1449671766108e-05	1.40392734482005e-05	3.40578025335905e-05	1.75588771854097e-06	8.91251969486802e-06	2.83948102215417e-05	2.230282706252e-06	2.79078899536271e-05	5.67943174231598e-06	8.19623023322513e-07	3.61667465878702e-06	0.000241097552978906	0.000370509530872425	4.05271097587455e-06	2.46200039001844e-06
2-133_09-127.sorted.dedup.grouped.realign.coverage.windows.summary	0.0137061088464075	0.0542975103050878	0.0232834972610019	0.100357271536346	0.0380541773540499	0.0178181774616272	0.0710463199804634	0.0385516606188389	0.0278798926750913	0.0480167138283357	0.0443761982486949	0.17843761789512	0.0612248036262742	0.0514413866717465	0.0754571687900449	0.067836429902972	0.0335697661410311	8.44497133670963e-06	1.36319449426773e-05	2.8687234408918e-05	2.7276260071328e-06	2.18024527781023e-06	3.94145050577183e-06	3.65477144583848e-05	1.44460578070511e-05	0.00024155184836579	9.49489087120123e-06	2.73535737336617e-06	4.61562564132166e-07	3.02969048587055e-05	4.41074443613737e-06	5.50395962153583e-06	1.77775035170101e-05	7.00461780743287e-07	4.54681648184467e-06	1.16960108378416e-05	1.23640008804047e-05	5.9299579009945e-07	7.12058830093342e-07	7.49169388013516e-06	2.75545892557293e-06	4.60681188381562e-05	6.35827559032317e-06	5.40963695348872e-06	7.00848349054956e-06	0.000341753447296754	0.000422032088580947	5.09033152805056e-06	2.96111326738056e-06
2-134_09-128.sorted.dedup.grouped.realign.coverage.windows.summary	0.0139584466390949	0.0599835214477653	0.0234336566673741	0.107769505203755	0.040581195913292	0.0186847121211589	0.0782392687160765	0.039010488783331	0.0313601100548001	0.0515139892130513	0.0466577436329099	0.138306252849431	0.0643570377924607	0.0569491672886859	0.0770477250755424	0.0664774989363031	0.0559972596535123	2.74275911901996e-05	9.87660619556239e-06	3.19269340126225e-05	8.57292718228014e-06	4.66106502913383e-06	0.000689167632312576	3.85988001527493e-06	2.34257916874028e-05	2.43944747010695e-05	9.05809380241303e-06	4.85084108802935e-06	3.13460542497423e-06	1.25499732860906e-06	9.28004927999083e-06	1.27347986651888e-05	2.37913168791016e-05	1.29460276698725e-06	4.35329776840327e-06	1.19435150109244e-05	7.23954409021424e-06	1.16671020555766e-06	2.00502531789612e-07	1.26951932268106e-05	2.77733136627093e-06	4.78788494327401e-05	3.96796985751542e-06	3.23361902091972e-06	7.56051316373753e-06	0.000139748614430761	2.77815647957047e-06	5.51918286066139e-06	3.87060648816902e-06
2-135_09-129.sorted.dedup.grouped.realign.coverage.windows.summary	0.00870654055909733	0.0518895033177139	0.02014013076054	0.0940933850485036	0.0352303923359771	0.0164594392772659	0.0684334682852602	0.034019467316617	0.0268433729440303	0.0449426497789986	0.0409838036957604	0.124922467236072	0.0565611131322612	0.0485091156552511	0.067675185663541	0.0592123340927961	0.165857352969354	6.481177168429e-05	1.67876392685502e-05	2.68281904221272e-05	2.2406599143713e-05	8.44592475136494e-06	0.00249552947187537	5.35248941058264e-05	3.39746345351983e-05	4.23457237492665e-05	1.18449968192379e-05	5.99313756164675e-06	1.39312996954652e-05	1.87676337179635e-05	8.57881028488261e-06	1.99671005073466e-05	3.37543243085769e-05	1.4351637619908e-06	9.07468314416695e-06	1.08217782111519e-05	2.4913939341928e-05	1.19016480203691e-05	9.53978251147878e-07	2.65267500803055e-05	4.67547258718737e-06	4.29500032279994e-05	2.98293052869919e-06	6.17637971839217e-06	8.69770786750368e-06	0.000156286675970127	4.56084132958976e-05	5.5979779488179e-06	8.44592475136494e-06
2-136_09-130.sorted.dedup.grouped.realign.coverage.windows.summary	0.013606289123599	0.0586680057633943	0.0233367427213529	0.105460830983797	0.0396229185545669	0.0184333440008744	0.0768681745576285	0.0385308570537741	0.0300370173884145	0.0506797933547325	0.0457268713513767	0.131959796518585	0.0633537551464692	0.0547367415101965	0.0766201817122648	0.0655993720534645	0.0751079927033888	3.49945740146621e-05	1.13510676477497e-05	3.57321673182771e-05	1.05823497859408e-05	4.37211954252659e-06	0.000933400835492137	4.72094949662475e-06	2.79005237697029e-05	2.40117157629049e-05	8.75246066646291e-06	6.4134207553973e-06	4.93940865979734e-06	1.90153432890545e-06	1.00379636454543e-05	1.41334856991253e-05	3.45711625720615e-05	1.30605693251567e-06	6.09101731297325e-06	1.21315306258582e-05	8.57569666615391e-06	1.80816065432362e-06	3.44719163393299e-07	1.39496746290365e-05	3.84300205322955e-06	5.05815178558631e-05	3.99862484419927e-06	3.3614522849459e-06	1.02898963900807e-05	0.00017616969742424	2.31496242265142e-06	5.44151238160529e-06	5.1320285671108e-06
2-137_09-131.sorted.dedup.grouped.realign.coverage.windows.summary	0.0126969252155735	0.0482380698850229	0.0195149105607631	0.0886541333725697	0.0366755892829731	0.0153423192684475	0.0651289071668506	0.0323868076213318	0.0258016307842557	0.0437688424171652	0.0393259335584573	0.116784070934134	0.0546583866032413	0.0498998917537932	0.0636377214205969	0.0558527539069647	0.200498488458379	1.9362705722462e-05	5.3311234182642e-05	1.68913141517846e-05	1.28561462170002e-05	1.51876757722389e-05	3.55450384874749e-05	0.000182647889012682	3.93793407617889e-05	3.98011586487768e-06	2.58231405207045e-05	8.62383235619852e-06	3.81280220917469e-05	4.96257212864543e-05	1.13496537634718e-05	1.97078970797149e-05	7.11957174334195e-06	1.72744468004598e-06	2.93851582330474e-05	1.05833884661215e-05	8.31316013467087e-05	1.52434717890362e-06	8.29500783053947e-07	8.36702188955258e-05	3.59326348174938e-06	4.38303750084362e-05	3.72457010794582e-05	2.14554283258079e-06	1.22342066164324e-05	0.000221007278587415	1.11592033594701e-05	1.15356404861296e-05	6.70816911282281e-06
2-138_09-132.sorted.dedup.grouped.realign.coverage.windows.summary	0.0150021660945845	0.0472157513976421	0.022006763997531	0.084387091445079	0.032734103603163	0.0179892412367638	0.0753304323128359	0.0366443072233503	0.0319115308964614	0.0456192744399224	0.0465089985095941	0.132866653582678	0.0516526975224082	0.0438071323301915	0.060682168770378	0.0539827727061516	0.16074871791238	1.36281199622725e-05	1.5555902937098e-05	1.74176343837024e-05	2.17816434924509e-06	6.72266309906285e-06	6.15892098610591e-06	4.49841628826815e-06	2.79006263452138e-05	0.000120716848234343	1.0546739366655e-05	4.11593185740635e-06	6.12973542712448e-06	2.05258964152239e-05	8.60436361233875e-06	9.4507448228e-06	6.41352658616752e-05	1.71426756964564e-06	4.37936992926498e-06	7.45844640180502e-06	1.69191757579408e-05	1.89014896456e-06	1.86633969275937e-07	1.42625218496055e-05	3.41931864698136e-06	4.18720606460309e-05	7.92234318140447e-06	2.91394765198726e-06	1.01465899921992e-05	0.000255246914318183	0.000171048112738831	6.20807561175883e-06	8.714193479032e-06
2-139_09-133.sorted.dedup.grouped.realign.coverage.windows.summary	0.0117880295729276	0.0463691556874728	0.0177371697234206	0.0835362009085124	0.0326949921160006	0.0156032106205845	0.0618149140503902	0.0307717226992773	0.024425159940859	0.0409166093208523	0.0382617872380922	0.153966966083804	0.0518490618124703	0.0441931148537293	0.0614273142025306	0.0537273504770345	0.17934657284023	1.4488826223418e-05	2.11346734796058e-05	1.98621813460976e-05	3.73976096485688e-06	7.80686876479885e-06	1.71963064013759e-05	0.000119585215386944	2.30116190016404e-05	0.00015474006746276	1.70345954948351e-05	5.78626743743915e-06	2.08277367589385e-05	5.48584625329752e-05	9.01499053745098e-06	9.01342052864961e-06	1.2161288175391e-05	2.23569253314702e-06	1.87451200839248e-05	1.13268284974643e-05	5.63232807446508e-05	1.248156997087e-06	7.0603295797487e-06	1.63178864770109e-05	2.99400678420742e-06	2.40823650041729e-05	3.03608302008407e-05	4.17857842483904e-06	9.17277642198839e-06	0.000332321407972212	0.000194437740005332	4.62438242398728e-05	1.00205811747267e-05
2-140_09-134.sorted.dedup.grouped.realign.coverage.windows.summary	0.0087625956877345	0.0358358652973756	0.0138463626961212	0.063667346897948	0.0247975671842972	0.0117234771082182	0.0462012620341345	0.0227984873472805	0.0184598945561474	0.0311740557787862	0.0282166308271537	0.106789204836971	0.0390660975306763	0.0337122027864934	0.046015172771439	0.0395243144071676	0.390494397430655	6.47551329702673e-05	1.75282767098899e-05	2.49699691880619e-05	4.26390981215134e-05	2.07656421022267e-05	0.0038028289404476	0.000297517903904997	5.82122118233932e-05	1.9607523819609e-06	2.00982708524943e-05	8.05540573797618e-06	2.32070806439613e-06	3.36480311841636e-05	9.55000433243554e-06	2.46088956308365e-05	7.62949544292082e-06	3.42405048229545e-06	4.58630490163681e-05	1.12167556445813e-05	7.76531722992666e-05	1.42148958318214e-05	5.0527940515754e-07	1.42406069519954e-05	2.12507997611611e-06	3.86594638685027e-05	4.18532321440228e-06	7.16557740499962e-07	1.84292837907681e-05	0.000230722649442667	1.57855099120124e-05	3.80580472313904e-05	1.0269915697306e-05
2-141_09-135.sorted.dedup.grouped.realign.coverage.windows.summary	0.00930300806911572	0.0387189578210764	0.0146562656269563	0.0689460510564297	0.0269917550901265	0.0126610857582925	0.049485852026209	0.0246861828927162	0.0198504305182771	0.0334959919825782	0.030352394323066	0.107913710693969	0.0419617999759156	0.0414368849251084	0.0503689420490274	0.0430093991261674	0.349646215721987	4.25489933804597e-05	1.10606146058855e-05	2.48086608089058e-05	3.46399533440857e-05	1.44464500152288e-05	0.00365917511703078	0.000227882157991984	4.26705025076621e-05	2.59657342093829e-06	1.63183473802391e-05	7.93531228009345e-06	1.42964792906636e-06	2.05087702534902e-05	8.33924802727989e-06	2.00106922996425e-05	7.18107994998111e-06	2.7126091640325e-06	2.87976631469745e-05	9.29271153893135e-06	4.9815458122529e-05	6.33161073638578e-06	5.1230875252914e-07	1.46106515384753e-05	1.88065477958347e-06	3.53285050648994e-05	4.90415216096271e-06	3.08698863703456e-07	1.52652682778181e-05	0.000179345282397135	9.93419215641441e-06	2.72246125542729e-05	7.15152367579673e-06
2-142_09-136.sorted.dedup.grouped.realign.coverage.windows.summary	0.0123935908459109	0.0502043105763198	0.0203621506633357	0.089909410324016	0.0342561968224808	0.0165565129098592	0.0653364929880754	0.0330840080031766	0.0262866438235589	0.0440864126001742	0.0394187087688648	0.119051932990266	0.0540532263044814	0.047510877845358	0.0648130254021639	0.0561717606553047	0.195871083852046	5.12288837028423e-05	1.67467499133692e-05	2.98472868031846e-05	2.08622684794908e-05	9.62076362263726e-06	0.00129938517344991	8.03458364930777e-06	3.84530407639895e-05	4.17099848491345e-05	1.19118114166837e-05	6.44385614165107e-06	1.25693848803977e-05	5.4561316857819e-06	9.41612457791298e-06	1.50114108141074e-05	4.87832197416709e-05	1.7407961404545e-06	7.86632487920114e-06	1.23301845747867e-05	1.07731088211513e-05	6.5129786634246e-06	2.6739501843972e-07	1.69823121915185e-05	4.04366752375168e-06	4.6182030106509e-05	2.22738231346556e-06	7.87814846845188e-06	1.33752079631786e-05	0.000165069129529524	3.92743254634829e-05	6.85222472423418e-06	9.74536606320271e-06
2-143_09-137.sorted.dedup.grouped.realign.coverage.windows.summary	0.0139217388786859	0.0533521750536178	0.0222901978927063	0.0974751918645421	0.038724460086015	0.0190825125445402	0.071014443585186	0.0359816712576436	0.0297897207365975	0.0481790589767146	0.0458738373188288	0.152107462545497	0.0600588048858405	0.0504118874244759	0.0709673746604034	0.061286350887608	0.086076778799288	3.321934509368e-05	2.7057770039776e-05	2.5139380307457e-05	1.21305406969326e-05	6.52079160518663e-06	0.00109157820339531	3.17035090300906e-05	2.06275048577008e-05	0.000330036225534996	1.03132709053232e-05	5.92948071379915e-06	9.85678660154853e-06	2.9837123838708e-05	4.87975942452823e-06	6.20683826545973e-06	9.05553145230687e-06	3.22428153805418e-06	3.34273632574255e-06	1.39054364181494e-05	1.93033151579325e-05	4.28074415670574e-06	5.5086291510364e-07	7.71882214083161e-06	1.98387693201661e-06	2.86207954090299e-05	2.81594958699833e-06	4.49742974394056e-07	9.2722170395417e-06	0.000220199745936245	0.000453608645270325	7.04950443803959e-06	4.48491013223366e-06
2-144_09-138.sorted.dedup.grouped.realign.coverage.windows.summary	0.0132305881009192	0.0544083770068824	0.0201828160574985	0.0960881562006207	0.0483982919028282	0.0186881979931326	0.0695061751273736	0.0373914868412145	0.0412950018235039	0.0609344939747867	0.0426618170568801	0.146144478070475	0.0586980689513224	0.0493819734148395	0.0685097511859948	0.0615374839952182	0.069213387305538	7.81065263309743e-06	3.12874373197409e-05	2.85679455537693e-05	2.707870006288e-06	1.19264158124892e-05	9.09485707813959e-06	4.00992215370147e-05	2.29280716044374e-05	0.000222155747232611	1.36124010923086e-05	4.05350375251512e-06	1.41154572614719e-05	3.78396194042385e-05	2.42961187443401e-05	6.4949034117711e-06	9.91502126152787e-06	1.53573252962379e-06	7.54252203468203e-06	9.76393838564056e-06	2.52549139182403e-05	5.10776338095956e-06	3.19515378730917e-06	4.93136167147575e-05	2.47045405846508e-06	4.17619632974668e-05	2.27869502368503e-06	2.17409918653227e-06	7.29680482994223e-06	0.00022237157991245	0.00034573987945705	4.22783014776971e-06	5.90053341652211e-06
2-145_09-139.sorted.dedup.grouped.realign.coverage.windows.summary	0.0145204184958735	0.0546386722055532	0.0230735834469463	0.100242752918082	0.0389140916621992	0.0192340926004696	0.0723691330313321	0.0375845799623901	0.0290529352248392	0.0493016788903207	0.0451459592798829	0.147852338604876	0.0614781997373116	0.051913008696321	0.0722738974947771	0.0634490596225835	0.0762403232341526	3.57884696659771e-05	9.16341056380641e-06	2.52012883216293e-05	1.4805034093446e-06	6.3115049543541e-06	0.00186170521644248	4.01874304224085e-05	2.07586870815031e-05	0.000251892871886132	1.92814567084356e-05	3.78472094842772e-06	1.35394600662981e-06	4.46976744122616e-05	2.96427985496631e-06	9.88347854476989e-06	3.07381746904014e-05	8.89174855280655e-07	8.34951554289921e-06	1.21287814308651e-05	2.03659227282503e-05	3.14320583811481e-06	9.33251743812359e-06	1.25270008445797e-05	2.60970092494641e-06	4.81856400715649e-05	9.37179387344887e-07	7.92074779059823e-07	6.60389619510897e-06	0.000226337004634483	0.000443460412148911	1.61764362935537e-05	5.22703893453941e-06
2-146_CBS1464.sorted.dedup.grouped.realign.coverage.windows.summary	0.0142915094437328	0.0600112930208814	0.0231691307653039	0.109302428286492	0.0417237946103423	0.0193083704651394	0.0798910147079222	0.0411489395113255	0.0322872622853826	0.0530642924032337	0.0482120242428353	0.119686334375386	0.0664139852404497	0.056500027837223	0.0773681629165114	0.0696227355247254	0.0621397986139562	2.03707019482763e-05	7.13348647597005e-05	3.87868389932315e-05	4.90054414702438e-05	2.95107088008084e-05	3.76292710494251e-05	4.50173393442754e-05	6.5994881220005e-05	0.000242463724301515	5.55372835660847e-05	3.49317428787597e-05	2.93756245703821e-05	5.31286278266384e-05	5.19378083799579e-05	4.84505570160314e-05	5.73328647212888e-05	1.40591510589767e-06	4.1574769687336e-06	1.36164904269645e-05	1.44592082029313e-05	2.62686872705787e-06	2.61855585133933e-07	1.53102388546166e-05	2.30162746457009e-06	5.10743084146948e-05	4.13877299836689e-06	2.73285789246923e-06	1.23269555811264e-05	0.000105842650976815	0.000341201983867375	5.14151363191549e-06	5.24438546893239e-06
2-147_CBS1227.sorted.dedup.grouped.realign.coverage.windows.summary	0.0138240857080746	0.0599906716714707	0.0241375393858669	0.111352253035371	0.0407914910379545	0.0191750165259998	0.0782255122051325	0.0412275702606112	0.0299768217417161	0.0525536267180891	0.0474281889418444	0.148328159967213	0.066205713691495	0.0560195893156839	0.0786761162662215	0.0682585103698935	0.0241429236621142	9.17013294668374e-06	8.15673495327299e-06	2.66456538646014e-05	1.07421785721088e-05	8.54515090342885e-06	0.000410733883094339	1.3976580527419e-05	1.26347073169011e-05	0.000213124471218338	6.8732040562559e-06	3.05537896593794e-06	5.08057653321148e-06	2.70140895704076e-05	4.49475576888176e-06	7.27280894324752e-06	1.73356592074705e-05	6.15391525967098e-07	5.25800110303576e-06	1.48740931036022e-05	1.27066361965596e-05	3.14808729972e-06	1.669549217851e-06	1.17212105452383e-05	5.16609197902769e-06	5.01016615212356e-05	6.40646554824969e-06	1.72229706293389e-06	7.28959234850117e-06	0.000216549085099856	0.000372741848068497	9.16214084894391e-06	4.0400054074853e-06
2-148_CBS1489.sorted.dedup.grouped.realign.coverage.windows.summary	0.0146425289002176	0.114547666713493	0.0352036843938251	0.107732958189793	0.0397536339424046	0.0190214278693613	0.0758069126714118	0.0640135839148008	0.0322930456086957	0.0602104054196135	0.0479878890302841	0.101363445617037	0.0673523548588984	0.0574687916752833	0.0775092551764575	0.0674690620258041	0.000894479839830582	8.59033363209684e-06	7.20850811744138e-06	3.69757448059528e-05	1.02328809419703e-05	5.49493659438785e-06	9.35182108226806e-06	1.67491277410742e-06	1.56990482348168e-05	0.000156172355335588	8.42221302621488e-06	2.68903065343816e-06	4.88089181461577e-06	1.53520185349749e-05	3.20238287781569e-06	7.38472008938183e-06	4.68849711055835e-06	6.95857481030136e-07	4.72715585950447e-06	1.89841428545638e-05	7.50519153958602e-06	3.07471910222618e-07	3.38938333783413e-07	4.75772324239209e-06	3.75978809517833e-06	5.2388898106703e-05	4.14637558463952e-06	6.82371870932653e-07	7.42337883832795e-06	6.34641801594294e-05	0.000284929364383665	3.02886802789474e-06	3.20777712185468e-06
2-150_CBS2909.sorted.dedup.grouped.realign.coverage.windows.summary	0.0143605807329409	0.0605615105290747	0.0214680811707664	0.108091152440085	0.0373264682103247	0.0170252578285204	0.0783436309427216	0.0405047056404457	0.0301762875515333	0.0505844570298353	0.0492110953968815	0.11798222480984	0.065978640663652	0.0567104005358029	0.081410498123517	0.0687183718797328	0.031501063798487	1.30271684774737e-05	1.15822296648345e-05	2.81781243795624e-05	4.54292397759965e-06	5.64071396858592e-06	0.000531474849518619	2.36133900047908e-05	1.58561587439805e-05	0.000267087397467596	1.34542887554236e-05	2.10288579399191e-06	5.08918355010118e-05	2.39641738926391e-05	4.02674457786438e-06	7.02294788935588e-06	1.19411924516222e-05	7.86991831286516e-07	6.69397439867953e-06	4.14143091632669e-05	2.13260246013865e-05	2.6808613190476e-06	4.16215079364e-07	7.6509055745972e-06	1.35133585810976e-06	5.1717904293898e-05	1.38968580647037e-05	2.83898669854397e-06	5.34263854056978e-06	0.000111946407317586	0.000519794473066511	1.04035594510023e-05	4.72558605391441e-06
2-151_CBS2910.sorted.dedup.grouped.realign.coverage.windows.summary	0.0145485970606408	0.0617608556660412	0.0215765320672904	0.109595621474612	0.0364990533341038	0.0181294161522817	0.0798617748523375	0.0404789877037913	0.0303535678258463	0.0510322043684769	0.049676077392652	0.117067964096097	0.0665908026805257	0.0565972980977037	0.0836397708828457	0.0691359462644811	0.0227537081771244	1.10924058114678e-05	9.69543735149043e-06	2.34141041811116e-05	2.47644408814164e-06	5.12056407808454e-06	0.000361998381677522	1.68132297746988e-05	1.53309351161717e-05	0.000370657006500123	1.29993471325448e-05	1.92579245796592e-06	5.52358154146721e-05	2.44836581582818e-05	2.76119547167395e-06	5.52635960374557e-06	1.00317813201924e-05	1.02292221749761e-06	5.17017233305533e-06	4.33397558726776e-05	2.10477904190051e-05	1.35232103050363e-06	4.97074714807277e-07	6.66834163317307e-06	1.81863862722902e-06	6.17920423916112e-06	1.13563217279124e-05	2.02302463770866e-06	7.05230952664695e-06	9.39828390421542e-05	0.000730969699673738	9.29658698152531e-06	3.85853007162774e-06
2-152_CBS2919.sorted.dedup.grouped.realign.coverage.windows.summary	0.0190774477913612	0.0609625466672109	0.0229321212589994	0.109796651112458	0.0424187042600527	0.0196527736680685	0.0891057541406416	0.0428282464120273	0.0349303590549539	0.0571024397005148	0.0471700768289783	0.116767885280442	0.0666898986761181	0.0566834259847312	0.0780076933414891	0.069155129367144	0.0400954992763675	2.17097649925708e-05	9.69491882016733e-05	4.72102935592826e-05	7.0552103783059e-05	4.11353793449607e-05	5.36230197559588e-05	8.01369842697337e-05	7.61994078931349e-05	0.000314358280819974	8.39776356893701e-05	4.86363732569431e-05	3.36693069248251e-05	9.45773774901221e-05	6.3565667363186e-05	7.02100156996622e-05	9.0201500756671e-05	1.08256624724952e-06	3.98105007053051e-06	1.02255829595367e-05	1.94363046049961e-05	1.25859907349747e-06	6.456912574115e-07	1.32751556863179e-05	1.3954343068562e-06	3.68286329116961e-05	5.02513140839789e-06	3.55842875083402e-06	8.22508035517232e-06	9.93031818255477e-05	0.000459927450557927	3.29402316970856e-06	4.29676886416549e-06
2-153_CBS4255.sorted.dedup.grouped.realign.coverage.windows.summary	0.0161497215506134	0.0652644911733779	0.0240329564243292	0.117907078624489	0.0430643602449655	0.0197267769919902	0.0853734914938282	0.0458015112782447	0.0403798502687108	0.059180566156197	0.0512059690297183	0.11599083364919	0.0715769657387242	0.0603827520136092	0.0838358157780971	0.0732371429732667	0.00357009902088631	2.75968200100761e-05	0.000116770141590333	6.1990699581016e-05	8.64318923729467e-05	5.04100040102651e-05	5.98810978478621e-05	9.3029575264188e-05	7.6302293901174e-05	0.000189685840230031	0.000106867298978729	5.8013696646468e-05	4.11045893770024e-05	9.28561737240586e-05	7.64637609223471e-05	9.04313602843536e-05	9.00241825787865e-05	1.73963164550925e-06	6.3814574889746e-06	1.34487988026718e-05	6.34354784052525e-06	2.86428454950675e-06	1.71997479075773e-06	1.92237019164567e-05	1.62309457805383e-06	5.30426184859147e-05	8.25868711774447e-06	7.35517382970153e-06	6.77950879769282e-06	9.62715522371346e-05	0.000304920641058165	3.30375565930852e-06	5.34877058399312e-06
2-154_CBS7833.sorted.dedup.grouped.realign.coverage.windows.summary	0.0152732701911167	0.0611618324014595	0.0239905802972648	0.112142329233166	0.0424453020890379	0.0196560629777765	0.079441531227613	0.0410033258201707	0.0316989552692618	0.055201146157034	0.0498714591225452	0.126940784610346	0.0685427635174838	0.0576022671131641	0.0808944424865718	0.0710973719445146	0.0331354535223908	2.02867973564887e-05	7.25906013993069e-05	4.60015464663354e-05	4.81680835516886e-05	3.00311352855889e-05	0.000701164973111134	5.92917205428305e-05	5.49056801272377e-05	0.00019045500757151	5.64504080089246e-05	3.36945129627317e-05	2.21797964374286e-05	7.10560314275983e-05	4.42638182950625e-05	4.37639040111347e-05	5.02736731771725e-05	5.60136178798614e-07	2.78979741901641e-06	1.39678517850416e-05	1.0522143607432e-05	2.73538004413313e-06	4.38894267558655e-06	6.83990124032971e-06	2.70853413919071e-06	2.73327590563764e-05	4.3134839157484e-06	6.27613723653888e-07	6.90520209018965e-06	0.000113375335526831	0.000354471877729725	4.86055992457502e-06	3.19683938314339e-06
2-155_CBS7834.sorted.dedup.grouped.realign.coverage.windows.summary	0.0140357652350939	0.0587577290668904	0.0170604687336505	0.134482497970354	0.0411646167190635	0.0205070915399854	0.0817840559067499	0.04481889960561	0.0321833124914941	0.0543638450129867	0.0485152858872533	0.121657286861899	0.0665289297640518	0.055561258429098	0.0783532694705023	0.0676083848607938	0.0356834698730248	2.35224188939687e-05	7.20781216795633e-05	3.61376737529208e-05	5.32185819922756e-05	2.91217608743286e-05	0.000715677818590111	6.06598980217089e-05	4.60745443068312e-05	0.000273855977612513	6.36326814615966e-05	3.33937874398816e-05	1.96844331066851e-05	6.5304062368962e-05	4.69764565707971e-05	5.24570311740187e-05	5.31941087145623e-05	1.32011739195014e-06	3.45001235529826e-06	1.04580074087479e-05	8.05314797226726e-06	6.91010194259615e-07	1.11562156258643e-05	1.00973864636186e-05	2.89144578160507e-06	4.88162712130133e-05	5.28406857922899e-06	1.22582329252513e-06	1.10208927961552e-05	0.000121666740745119	0.000424349360294829	3.31612913016046e-06	5.05157244095206e-06
2-156_CBS7835.sorted.dedup.grouped.realign.coverage.windows.summary	0.0150257123012742	0.060171654637553	0.0349729187470393	0.111720713115379	0.0420483541195021	0.0200156394240412	0.0792948646346321	0.0414411216216626	0.0319556769301771	0.0548596159946285	0.0495822075571026	0.125911072036692	0.0682293342063854	0.0573790888668005	0.0798037451290205	0.0686088431065614	0.0281350777383078	2.1262751854338e-05	8.64006060924959e-05	6.2494890166001e-05	5.7272498322952e-05	3.45820054459374e-05	4.21304101571322e-05	7.64641128165171e-05	5.98059170481005e-05	0.000307212622662033	7.64947855136795e-05	4.45104653964689e-05	3.24225015052444e-05	7.44879147564849e-05	5.30732600209619e-05	5.92253267089558e-05	7.16930478031429e-05	1.14000191120115e-06	6.88090839675674e-06	1.89330874746252e-05	2.14869546645486e-05	2.1259100342771e-06	8.21224951406597e-06	1.39677620458893e-05	2.60937016574101e-06	2.48945452588244e-05	4.42417141451415e-06	8.55914311292603e-07	6.23313024478017e-06	0.000129320473050402	0.000437842527760343	5.94246992405112e-06	3.86768105171128e-06
2-157_CBS7836.sorted.dedup.grouped.realign.coverage.windows.summary	0.0127410129034712	0.0543136213168859	0.0247673098880232	0.100491522452149	0.0381610025210648	0.0176808216196425	0.0721663040344934	0.0371000045277086	0.0293734796652922	0.0495356912526198	0.0637154746899512	0.137471041311383	0.0608929332060183	0.0507861548192544	0.082120536704747	0.0639800703571554	0.0693900736690694	1.1655188049028e-05	3.49281200732825e-05	3.93587621136673e-05	2.05805591022654e-05	1.5625700028661e-05	1.52260565486653e-05	2.42860822519193e-05	3.51887884332076e-05	0.000170724814340797	2.90097961776343e-05	1.85852220156562e-05	1.68318312520715e-05	3.04765957609699e-05	4.48724019809234e-05	2.66097750626331e-05	3.7109237372214e-05	2.04790280559962e-06	4.51561128478033e-06	1.39961627399578e-05	1.12994693479147e-05	3.41245126432371e-06	1.72170731652205e-06	9.82762921618273e-06	3.15970376616426e-06	4.62146280110351e-06	2.9566416736259e-06	3.00416684421998e-06	8.18225020394815e-06	0.000198473753341003	0.000197424599196222	6.30356580879716e-06	5.33794075172645e-06
2-158_CBS7837.sorted.dedup.grouped.realign.coverage.windows.summary	0.0143474957042685	0.0589607061907185	0.0235755830421229	0.109951880695296	0.0417299574226033	0.0200141432662377	0.0786581644890827	0.0389321132095131	0.0315979291134615	0.0539249871891459	0.048688715516458	0.134857356657482	0.0671752684782051	0.0565529656968011	0.0780409728742987	0.0684623636674532	0.0384475612368864	1.35124513275256e-05	4.75450834000864e-05	4.07955224104117e-05	2.9504161415836e-05	1.73541097808525e-05	2.24641609448469e-05	4.59546816992661e-05	3.66136148062697e-05	0.000296878959572761	4.45761464799842e-05	1.95120610961253e-05	2.04023212453714e-05	5.26558361087217e-05	4.45992974531325e-05	2.97953024417912e-05	3.4177851813218e-05	1.45640667441686e-06	5.13951603891036e-06	1.12485667714836e-05	2.43856917161513e-05	2.91421643811543e-06	1.0701361951616e-05	1.3228325747979e-05	2.61886614431509e-06	5.49000774148197e-05	4.5025135050132e-06	1.00320883642394e-06	8.43046194916542e-06	0.000175201653973431	0.000358152570049757	6.42825354416266e-06	4.08930371154907e-06
2-159_CBS7838.sorted.dedup.grouped.realign.coverage.windows.summary	0.0149525925647391	0.0583589741687854	0.0223700420889166	0.10776319843471	0.0420786422751475	0.0176468635593821	0.092979231662458	0.0506188669657914	0.0337577853741156	0.0551786162147212	0.0475189352316399	0.114637679521204	0.065683731149231	0.0573848567362433	0.0836186279325641	0.0685290878656498	0.0424112850364501	2.07656855726425e-05	9.93712656648986e-05	5.09926598381458e-05	6.74739087797058e-05	3.8133732853281e-05	4.96782603997016e-05	9.32746148507902e-05	6.70119029941843e-05	0.000226272599482553	6.88037552200975e-05	4.60931516749708e-05	4.19400145604423e-05	7.7247648193778e-05	6.83628135281408e-05	7.50682166462722e-05	6.33558784877853e-05	1.25401570355839e-06	1.1607719827115e-05	1.31931439360931e-05	1.22901964586149e-05	4.57090830356391e-06	1.48291218696267e-06	1.42344122946469e-05	2.42447716930971e-06	2.3753978313037e-05	3.06061279496699e-06	1.1795892396294e-06	1.03270229383745e-05	0.000108220291371476	0.000226343515264221	3.26914732125861e-06	4.3974805998803e-06
2-160_CBS7839.sorted.dedup.grouped.realign.coverage.windows.summary	0.01308757972233	0.0581108329309939	0.0225243408124257	0.108125402134027	0.0410553959474766	0.0199508794522794	0.0781861289010903	0.0416919913972057	0.0324344241486113	0.0524589704933808	0.0469920042166645	0.127355678850442	0.0665032369563885	0.0559704223110982	0.0784057757961324	0.0703718298817281	0.0545632288621781	1.72368586970262e-05	1.07746995686818e-05	2.89725090297679e-05	6.3533870141715e-06	4.56608119567567e-06	0.00106978313328889	2.61960812521746e-05	2.17199913739801e-05	0.000284235619931327	1.34822644250722e-05	3.48227271992403e-06	8.24711734725379e-06	2.84341261912718e-05	5.34470172518677e-06	8.55934809225372e-06	8.88957710074988e-06	2.63557180240542e-06	7.13592020966005e-06	1.1510280772441e-05	2.56976076066484e-05	3.43923339417216e-06	4.53321480146515e-06	3.61538161647663e-05	4.32897363744264e-06	2.86767114818733e-05	3.59495750007438e-06	2.4188101072551e-06	8.02253032014857e-06	0.000126156871643881	0.000419674900340094	4.86187874357034e-06	3.98935423060061e-06
2-161_CBS7840.sorted.dedup.grouped.realign.coverage.windows.summary	0.0156660260392275	0.0610249319183808	0.0240014817697383	0.111925282020779	0.0432185795248699	0.0208089525989507	0.0803241602615881	0.0404085284785313	0.0333167926403968	0.0542245377851095	0.0517217744313026	0.124746981740874	0.0690659195164689	0.0575255956376763	0.0802291852166589	0.0691492655183472	0.0354244635191767	1.79445172546805e-05	1.3183957915726e-05	2.99741715589009e-05	6.23097616171564e-06	5.82206599345678e-06	0.000445423884722677	1.30534386184773e-05	2.12580476218261e-05	0.000294831775782683	1.26513184714626e-05	5.72474235562396e-06	1.07893437569555e-05	2.24085789993072e-05	5.52632284593377e-06	6.73871886141713e-06	8.70782502222084e-06	4.54026087192211e-06	5.10835931601605e-06	1.33506906596101e-05	1.77581688938688e-05	4.17510861834778e-06	1.27501510029052e-07	7.91414698346011e-06	2.95215034759575e-06	2.93359095619507e-05	1.94722720346144e-06	5.09251593311303e-07	9.48339633766383e-06	0.000115266646193898	0.000404555501300939	4.17963529917722e-06	4.21132206498325e-06
2-162_CBS9562.sorted.dedup.grouped.realign.coverage.windows.summary	0.0140510918530448	0.0595210657328759	0.0210673998101785	0.106072426412857	0.0407340702672434	0.0179088071993394	0.0955502764098355	0.0393342697419063	0.0316196732673118	0.0524695434143353	0.0479843587264606	0.112175900151852	0.0644032991409978	0.0543376420850451	0.0757705194815266	0.0664284748279083	0.0774841496628711	1.20154422626147e-05	8.45330889841999e-06	1.62638719790173e-05	2.03936640327844e-06	6.53333102905954e-06	3.24751829682594e-06	4.36481476519057e-06	1.96322805523263e-05	0.000156649019569646	7.80605785290231e-06	4.68318418897188e-06	3.92104983723123e-06	1.37972598159946e-05	6.60241118704983e-06	7.4659131619284e-06	1.89670085960285e-05	1.0872616170645e-06	3.65524140322513e-06	6.32308706995867e-06	1.23706043792387e-05	1.33805262542054e-06	5.42879937249747e-07	1.44129742676472e-05	3.13789108958049e-06	1.56113648345221e-05	5.6285311336433e-06	1.10978775553959e-06	8.6260092933957e-06	8.65168909125731e-05	0.000275843828696754	5.48211123355519e-06	4.23941926101255e-06
2-163_CBS9564_val.sorted.dedup.grouped.realign.coverage.windows.summary	0.0141162625236792	0.0587359209952707	0.0217408279292582	0.104572446670015	0.0403480260367367	0.0182966877532295	0.0758807965700284	0.0397158995037593	0.0368735478136503	0.0522139566483969	0.0460392952835793	0.116300923207638	0.0772544562972229	0.0543546458382292	0.0749197705350343	0.0678794424839691	0.0767102843869309	5.1233656237084e-06	7.32463395405276e-06	1.26452790834297e-05	4.19345410767247e-06	2.06806251027756e-06	6.96379793513763e-06	2.57137817217552e-06	4.08385438230105e-06	0.000123550084261576	2.83610366268801e-06	1.79827857090176e-06	6.49926371452494e-06	1.20568128656663e-05	7.0025793764229e-06	1.8859583511989e-06	1.86007595451503e-05	5.52214000909824e-07	5.26415911707014e-06	9.01584202401475e-06	1.2010443751086e-05	2.75179618163308e-06	2.06553328584591e-07	9.74425866032939e-06	1.8825860519567e-06	4.56676763378372e-05	5.08458418242313e-06	3.63955395714155e-06	3.049401589757e-06	0.000121780470234233	0.000165733332407412	2.30665268166302e-06	3.502132763022e-06
2-164_CBS9563.sorted.dedup.grouped.realign.coverage.windows.summary	0.0150232193867324	0.061132391212303	0.0248745360410583	0.113364036866653	0.0425283402133855	0.0196111311614665	0.0794309833380816	0.0411644425856979	0.030236759690259	0.0536409371369059	0.050048410281548	0.12425079521912	0.0675940329651852	0.0572037727548262	0.0801694291476971	0.0701172988066632	0.037629943057652	3.25281086965048e-05	0.000162962855902463	6.94563691340431e-05	0.000128020666327871	7.37358168311723e-05	8.63288371090028e-05	0.000150028602030244	0.000108903103136289	0.000580709765041188	0.000140051923460827	8.53729915721383e-05	5.85949625455221e-05	0.000168939337211459	0.000128488476054787	0.000143900751325649	0.000126937592204188	1.11308702108589e-06	6.08413626707265e-06	1.32917988238932e-05	1.12567938890943e-05	3.00781428323914e-07	6.77247554447337e-07	7.27095062308393e-06	3.28184508561667e-06	3.99758744325514e-06	9.40121388442358e-06	5.83620363635012e-06	5.2816174886813e-06	0.00012057551040899	0.00100753296582723	8.0284500553704e-06	3.57153479098721e-06
2-165_CBS9565.sorted.dedup.grouped.realign.coverage.windows.summary	0.0192929983062528	0.0618249653621472	0.0220180582771069	0.110818788031463	0.0423719570658971	0.0191613192340584	0.0806665842721936	0.041742829750826	0.0433644339610254	0.0549029712491476	0.0482529573884869	0.112533154025255	0.0674978133859718	0.0571632494360072	0.0792939080220301	0.0715016309731748	0.0459072516366646	2.0784256998719e-05	8.20437118808214e-05	3.61284059722996e-05	6.49616403191613e-05	3.87405843634457e-05	4.38014731795325e-05	6.71257708839061e-05	6.39477418405102e-05	0.000142973583575999	7.27306705025067e-05	4.12263563515747e-05	3.44037196567874e-05	7.50748143741661e-05	5.29073668921698e-05	6.90430449652718e-05	7.28994329777391e-05	1.45665179602549e-06	3.9741908383158e-06	6.04765293597498e-06	1.29000712440385e-05	2.32098039466669e-06	1.6479159346222e-07	1.35883574175354e-05	2.75513013487238e-06	4.90569352023578e-05	5.99139877756418e-06	1.85506360029961e-06	7.26936089393184e-06	8.74811726514463e-05	0.00017930384270495	4.8226359098763e-06	3.66710931475567e-06
2-166_GSY723.sorted.dedup.grouped.realign.coverage.windows.summary	0.0151568500733632	0.0621190094149923	0.0238001490554697	0.112904886113183	0.0423335109582411	0.0186159893945787	0.0797545087502104	0.0427307575346028	0.0316446112037168	0.0540685378578652	0.0493916957415808	0.12908245713529	0.0687682401243325	0.0587449794790037	0.0808732108118942	0.0704957884364284	0.0280238777284457	8.76285340089353e-06	2.43552029743787e-05	3.33636476459059e-05	1.96120070968308e-05	1.20192661969405e-05	1.31952611235876e-05	1.98188723986421e-05	1.6418830376456e-05	0.000287624143072313	2.02625053326211e-05	1.51418538095883e-05	8.31137723272263e-06	4.61731196876797e-05	1.47472410893086e-05	2.39904925844557e-05	1.38751714875974e-05	3.58141681287358e-06	1.08359182382385e-05	1.64997137290599e-05	1.95149470737062e-05	5.65203063953359e-06	2.26767508573134e-06	1.4125664779601e-05	1.07908196416351e-05	5.22133904197121e-05	1.2278092925273e-05	9.59521662950827e-06	1.12369035862991e-05	0.000195668594800138	0.000379670378739833	1.19722067917891e-05	8.26039621047532e-06
2-167_GSY725.sorted.dedup.grouped.realign.coverage.windows.summary	0.0175910029912575	0.0604954760391043	0.0238380637973166	0.110092819930311	0.0441391997835651	0.0201258259996052	0.0795685888063865	0.0421140225313151	0.0342391013874302	0.0547486758134173	0.0511954625371532	0.130917581365227	0.0690387357219122	0.0600875163694641	0.0774264112524403	0.069168743204857	0.0217946377674563	1.45328005001408e-05	4.123460614936e-05	3.867466876143e-05	2.45265841535379e-05	1.58143458985822e-05	0.000295749396143471	3.2524259939776e-05	3.12628963586329e-05	0.000200077491240926	3.27809474285386e-05	1.99339593545957e-05	2.86216010197191e-05	3.96749300812765e-05	2.6990657909301e-05	2.68973170042964e-05	2.56971295568387e-05	9.70997684763993e-06	1.11744199653471e-05	1.67143288137278e-05	1.90535275749578e-05	1.28488801193147e-05	7.3613178595514e-06	1.98532320854025e-05	8.56655076133367e-06	1.78590162636152e-05	6.05517587127767e-06	5.22393727130434e-06	1.15849938110092e-05	0.000179912702350981	0.000232847717079025	1.15496756307372e-05	1.19072722059913e-05
2-168_GSY1033.sorted.dedup.grouped.realign.coverage.windows.summary	0.0156910861740279	0.0612161662083416	0.0250604141558743	0.111979873449938	0.0424460810615387	0.0198145516828614	0.0790423317902778	0.0414099063816204	0.0308062686061863	0.0536795149491876	0.0496607151111308	0.114568543740884	0.0678586152385923	0.0575609430112977	0.117265259164471	0.0696168918470939	0.0138173952155285	9.74341606999176e-06	2.46790225743007e-05	2.83939894492462e-05	1.92952938310141e-05	1.13289276275717e-05	1.03850068108206e-05	2.36218062218521e-05	1.77047747359448e-05	0.000525076610409942	2.09834599071267e-05	1.13063937088694e-05	8.42580776809451e-06	7.59080089173777e-05	2.19780820409579e-05	1.5739316271357e-05	1.59734186489862e-05	3.47648290201299e-06	1.16531656800101e-05	1.4135652390378e-05	2.04007077317983e-05	4.19256076299658e-06	2.52004324153841e-06	1.59734186489862e-05	8.20234640763022e-06	4.04609029143176e-06	1.63452283075739e-05	8.9628661638322e-06	1.21476600070879e-05	0.000151283341034321	0.000768739628990821	1.37776134598862e-05	8.2618109153168e-06
2-169_GSY1034.sorted.dedup.grouped.realign.coverage.windows.summary	0.016372851107566	0.0634111357688866	0.026111428393506	0.115993433930614	0.0441787963025595	0.0205817520293371	0.0818289380478022	0.0429937639001121	0.0318610995160694	0.0558866522193326	0.0516311408020933	0.118499686436823	0.0704041891976633	0.0597494725052194	0.0821734002556426	0.0718396350270611	0.0148016192813759	8.27151405989771e-06	3.12354290501071e-05	3.36189532784698e-05	2.20229279531476e-05	1.1553648981272e-05	1.25097289627901e-05	3.26379118888125e-05	1.96335987461478e-05	0.000738000866073788	2.45858260213943e-05	1.24487766871013e-05	9.10394799644718e-06	0.00010501322453952	2.81175750241607e-05	2.07498961380478e-05	2.07882089970522e-05	3.85624730857608e-06	1.36289288440086e-05	1.60844348074704e-05	2.32977012618384e-05	4.4529991124623e-06	2.6128208845252e-06	1.73632716012071e-05	9.76223257388588e-06	5.20532434382082e-06	1.9237118705239e-05	1.25103094606538e-05	1.40381798379189e-05	0.000163025859046498	0.00105804036779242	1.34228521023942e-05	1.01848350186613e-05
[truncated: 64 more columns]
